# Supplementary material for: Mapping the Genetic Basis of Symbiotic Variation in Legume-Rhizobium Interactions in Medicago truncatula
Source: G3 (Bethesda). 2012 Nov 1;2(11):1291–303. doi: 10.1534/g3.112.003269 (PMC3484660; doi:10.1534/g3.112.003269)
Supplement: Supporting Information [file supp_2.11.1291_FileS1.xlsx]

## Sheet: READ ME
For LSmeans:
Entry	Description
Line	Medicago truncatula LR03 RIL
Leafnum	Leaf number
Ft	Days to flowering
Fruitnum	Number of fruits
Fruitwt	Fruit weight
Avgfruitwt	Average fruit weight
Shootwt	Shoot weight
Rootwt	Root weight
Branch	Primary branch number
For marker genotypes:
Entry	Description
Line	Medicago truncatula LR03 RIL
A	F83005.5 (530), female parent
B	DZA045.5 (735), male parent
Dash (-)	Missing data
For raw data
Entry	Description
Period (.)	Missing data

## Sheet: LSmeans - Naut
Line	Leafnum	Ft	Fruitnum	Fruitwt	Avgfruitwt	Shootwt	Rootwt	Branch
IND-003	22.8695	32.492	11.6109	1.5769	0.117848	0.437004	0.499802	1.05952
IND-004	18.1471	30.4497	9.55149	1.18529	0.11969	0.270639	0.418136	1.09889
IND-005	15.6756	30.9042	11.572	0.959334	0.071931	0.328156	0.450603	0.979672
IND-006	16.4755	32.3798	9.94378	0.819484	0.0850968	0.274041	0.399855	0.965708
IND-007	16.2575	34.0183	6.25186	0.698568	0.106465	0.428136	0.436075	1.00188
IND-010	20.1195	38.4852	16.7359	1.4059	0.0900656	0.550642	0.477989	1.18452
IND-011	19.1704	30.2652	7.31056	0.778294	0.112903	0.291407	0.350765	0.992471
IND-012	23.7507	39.24	8.84712	1.33528	0.140659	0.409201	0.485544	1.59208
IND-013	18.9412	31.6156	10.3166	1.42041	0.12845	0.5071	0.577963	1.15383
IND-017	16.0599	30.4961	11.9468	0.855647	0.0696801	0.418523	0.527238	0.988428
IND-019	13.4995	34.3492	5.58554	0.49755	0.0810041	0.243596	0.362388	0.942585
IND-020	18.5827	32.2374	11.7921	1.34467	0.124516	0.366016	0.419169	1.25206
IND-021	16.7065	28.6617	12.7453	0.847424	0.072279	0.414089	0.50319	1.22817
IND-022	24.076	47.7719	14.4812	1.60307	0.108627	1.07761	0.869039	1.7877
IND-023	14.247	35.0844	12.2863	0.881476	0.0691166	0.325099	0.358546	0.955752
IND-024	20.4557	30.9623	13.1814	1.75033	0.125312	0.771265	0.373893	1.32648
IND-025	25.2445	29.1102	8.73592	1.06965	0.118392	0.199367	0.366553	1.18452
IND-026	16.2078	35.2032	5.2465	0.668767	0.126639	0.30668	0.469646	1.11979
IND-027	21.4369	35.9861	9.37785	1.13567	0.120567	0.24354	0.52407	1.54455
IND-028	16.5074	32.6154	4.2541	0.808587	0.147178	0.307751	0.591241	1.13721
IND-029	22.9221	33.7746	14.2465	0.998624	0.0712258	0.390123	0.636573	1.26265
IND-030	18.6387	35.1011	11.2045	0.988658	0.0896902	0.291015	0.507575	1.09058
IND-031	19.4014	34.4914	8.54471	1.06439	0.123547	0.24404	0.456623	0.965558
IND-032	12.4565	43.4418	6.99531	0.698924	0.0778445	0.446751	0.412755	1.10317
IND-033	15.1046	41.1233	11.9298	1.15545	0.100038	0.416914	0.65279	1.34365
IND-034	14.038	45.3235	8.99061	0.888849	0.0866609	0.26624	0.545802	1.08135
IND-035	19.3209	33.855	10.3595	1.30966	0.122428	0.481262	0.617902	0.912106
IND-036	14.3015	41.0267	6.25834	0.673848	0.0989314	0.33968	0.612671	1.04507
IND-037	21.6036	32.4237	13.872	1.54786	0.110625	0.378591	0.484919	1.47031
IND-038	16.188	42.4099	7.81069	0.631002	0.113046	0.296333	0.508184	0.982102
IND-040	21.2891	48.1048	10.4009	1.45399	0.130038	0.464167	0.668329	1.95179
IND-041	19.4438	38.1023	18.6697	1.52739	0.0863041	0.815396	1.51462	1.80914
IND-042	13.746	37.594	10.9183	0.825431	0.0762176	0.353507	0.505237	1.47521
IND-044	25.1581	40.388	8.81256	1.29397	0.1307	0.536339	0.562517	2.38057
IND-051	15.2608	39.2591	10.2683	0.626565	0.0709943	0.196451	0.395527	1.37006
IND-052	21.7445	37.9852	14.4859	1.1987	0.0842944	0.552654	0.722714	1.30952
IND-054	22.065	31.9175	13.5322	1.33834	0.103778	0.277037	0.451689	0.976938
IND-055	16.2635	38.7358	9.73377	1.35992	0.133249	0.48248	0.567774	0.967528
IND-056	19.3369	38.7702	14.1153	1.52399	0.106154	0.717528	0.973362	2.4453
IND-057	14.9805	34.1163	8.71816	0.969122	0.116638	0.227973	0.468569	1.09889
IND-059	16.3388	38.9557	9.15049	1.37678	0.229591	0.398831	0.573028	0.956888
IND-062	21.98	33.5709	13.3008	1.16315	0.0861347	0.254606	0.489406	1.47967
IND-063	14.8985	31.412	4.3156	0.45066	0.120007	0.178182	0.308136	0.991673
IND-064	20.9622	30.8159	8.14991	1.04899	0.127287	0.148563	0.317033	0.938677
IND-065	20.52	32.0693	7.24064	0.884447	0.121858	0.350554	0.573635	1.44492
IND-066	23.9594	33.4425	15.051	1.2225	0.0853033	0.535571	0.512407	1.16132
IND-067	21.2117	39.5256	15.2026	1.16267	0.0825452	0.601939	0.458324	1.30203
IND-068	15.8307	31.0183	6.14899	0.815249	0.122127	0.153421	0.365632	1.15334
IND-069	14.3404	42.1254	9.33928	0.879289	0.0971495	0.671302	0.920259	1.21863
IND-070	14.5455	36.7377	4.11997	0.629802	0.132962	0.232939	0.339989	1.42125
IND-071	8.86748	37.2682	3.34336	0.0919686	0.038139	0.466505	0.476587	1.17846
IND-072	18.9594	33.1091	11.2176	0.829495	0.0760499	0.316055	0.450394	1.16132
IND-074	16.4766	31.8123	6.4715	0.74176	0.118493	0.302483	0.394273	0.948629
IND-075	14.2281	29.4235	5.9023	0.542761	0.0867406	0.529992	1.07128	0.853121
IND-076	21.5615	27.7355	12.0562	1.19151	0.100681	0.305985	0.33431	0.948023
IND-077	12.659	29.5015	9.14544	0.8829	0.106675	0.291494	0.334917	0.971329
IND-078	9.04919	41.7424	3.4093	0.186637	0.0688607	0.0767097	0.204984	0.982327
IND-079	15.6506	32.0198	6.28092	0.935764	0.109055	0.33838	0.49493	1.11321
IND-081	12.9449	32.7151	4.38822	0.327674	0.0644739	0.23708	0.391302	0.930145
IND-082	23.0506	30.0198	6.28092	1.13096	0.145105	0.28548	0.516847	1.31321
IND-083	25.2244	39.0508	10.9133	1.34749	0.118827	0.710678	0.865168	1.53762
IND-084	14.683	31.6428	11.7313	0.850546	0.0812337	0.141107	0.380885	1.15127
IND-085	20.0449	30.7369	6.4913	0.753102	0.125447	0.220156	0.277715	1.02953
IND-086	16.4242	35.7113	11.3788	0.699283	0.0786375	0.26579	0.41388	1.909
IND-088	11.6741	32.3262	5.58744	0.401087	0.0707182	0.135184	0.292238	1.13721
IND-089	12.3784	36.3143	6.24724	0.501232	0.0967151	0.505456	0.428426	0.907859
IND-090	25.5838	27.9412	8.17246	1.03923	0.138064	0.189035	0.398661	1.47762
IND-091	13.0936	36.1286	6.88974	0.847645	0.11029	0.248288	0.319287	0.988678
IND-101	18.8436	34.8786	12.1397	1.00139	0.102637	0.342788	0.360787	0.988678
IND-102	20.7422	32.7057	11.8088	1.44397	0.124351	0.45937	0.469521	1.43508
IND-103	23.483	32.5549	11.9952	1.03825	0.0873623	0.344815	0.439931	1.35938
IND-104	19.2872	40.6832	11.3584	0.937726	0.0992272	0.422517	0.316836	1.42819
IND-105	18.7151	39.7859	12.0648	1.13018	0.0950093	0.43071	0.451962	0.941928
IND-106	13.8393	39.057	14.9321	1.07667	0.0630834	0.907595	0.888055	1.11868
IND-109	15.5327	33.3701	9.85773	0.884905	0.0908031	0.385414	0.40186	1.09861
IND-110	16.5402	37.9467	8.39135	1.02182	0.113731	0.458853	0.464481	1.63386
IND-111	19.9945	26.3602	9.86092	1.3069	0.129376	0.445117	0.448556	0.934525
IND-112	22.9388	31.2047	10.1505	1.12018	0.119542	0.387711	0.440948	0.956888
IND-113	19.7422	32.7057	16.3088	1.53722	0.101457	0.612895	0.481971	0.935076
IND-114	20.6175	37.5014	13.0934	1.18222	0.0991065	0.830905	0.600837	0.928456
IND-115	16.913	34.4485	15.4906	1.16522	0.0772145	0.504753	0.39903	0.95635
IND-116	13.9149	35.9348	15.2853	0.941614	0.0682207	0.756748	0.45706	0.889895
IND-117	28.6355	32.6879	10.3572	1.47788	0.135027	0.388637	0.510231	1.63319
IND-118	16.3899	32.6558	9.71487	0.769191	0.0817035	0.456428	0.414889	1.09861
IND-120	12.1704	45.8367	10.5963	0.666437	0.0738991	0.535836	0.424962	0.992471
IND-122	13.7388	37.0047	9.75049	0.796782	0.0914734	0.249431	0.372608	1.15689
IND-123	21.2778	41.4719	15.6401	1.20318	0.0849973	0.585721	0.446107	0.974924
IND-124	13.3865	41.0209	11.1339	0.815415	0.081022	0.24709	0.339773	1.61249
IND-125	10.8847	32.8367	6.59627	0.413152	0.0539579	0.112593	0.301589	0.992471
IND-126	22.6486	30.845	9.88256	1.13326	0.111812	0.202182	0.284297	0.90042
IND-127	29.483	27.5549	13.8524	1.13853	0.0867494	0.239701	0.388563	0.930809
IND-128	24.038	33.0002	14.3656	1.13185	0.0782339	0.226678	0.334616	1.70635
IND-129	16.5388	36.6047	11.1505	0.935782	0.0928836	0.402891	0.446268	1.35689
IND-130	22.2701	33.6887	18.7929	1.3769	0.0776825	0.491054	0.581841	1.61701
IND-131	19.5128	40.9335	14.1142	1.43345	0.10927	0.712377	0.665935	1.14067
IND-132	21.0815	29.6617	14.2453	1.27805	0.094689	0.249351	0.38077	1.10317
IND-133	13.4089	38.8005	16.4588	1.27007	0.079987	1.01749	0.618669	1.33487
IND-134	17.2138	36.9206	25.5855	1.58226	0.0691512	0.806925	0.695062	1.79973
IND-135	22.5366	32.0918	10.2892	1.31773	0.105513	0.408099	0.303149	1.44143
IND-136	14.2416	34.2789	8.41046	0.681152	0.0853861	0.340653	0.25559	0.994288
IND-137	21.7087	31.964	12.2312	1.05107	0.0937773	0.387782	0.561856	1.14017
IND-139	20.2422	43.4557	9.30876	1.00897	0.104073	0.335945	0.383818	1.43508
IND-140	24.1486	39.4576	14.068	1.75068	0.118164	1.42575	0.851291	2.52944
IND-141	17.9922	37.2682	10.0588	1.08472	0.103634	0.915695	0.476849	1.43508
IND-142	23.1579	33.0662	11.3973	1.29217	0.115147	0.353847	0.28224	0.98593
IND-151	25.9613	33.3701	10.2863	1.28905	0.1279	0.401214	0.502832	1.95575
IND-152	14.9275	38.985	9.41562	0.516537	0.0712514	0.328085	0.569127	0.871164
IND-154	25.2151	37.4615	10.3148	1.44293	0.135995	0.53746	0.581512	1.94193
IND-155	16.2445	36.6102	9.61092	0.819773	0.0925988	0.523154	0.459791	0.934525
IND-156	22.2117	34.0256	12.0359	1.16833	0.100682	0.367173	0.406104	1.30203
IND-157	13.3567	40.7778	9.29983	0.941693	0.104075	0.344196	0.411575	0.942585
IND-158	20.1388	37.8047	11.3505	1.23458	0.111895	0.380231	0.59123	1.95689
IND-159	18.6195	30.8602	15.2359	1.44677	0.0967033	0.463154	0.451704	0.934525
IND-160	18.6813	40.8733	15.5252	1.15825	0.0813341	0.827935	0.646193	1.21116
IND-161	20.7422	32.9557	9.30876	1.41384	0.137763	0.316845	0.452643	0.935076
IND-162	26.3087	30.364	13.0312	1.47767	0.11026	0.219262	0.345436	1.34017
IND-163	18.3402	28.9835	4.4238	0.603961	0.128694	0.180515	0.32676	0.930809
IND-164	15.6756	33.9415	10.1434	0.769476	0.0831155	0.224599	0.334889	0.955752
IND-165	10.1175	41.0014	8.34336	0.943969	0.118947	0.46673	0.484165	1.17846
IND-166	22.5255	34.9102	16.5902	1.35087	0.118999	0.404569	0.372495	1.61042
IND-167	18.9368	33.2005	10.9596	1.03624	0.114839	0.382671	0.451639	1.78368
IND-168	17.788	30.5735	13.3656	1.2646	0.0867173	0.383365	0.444774	1.45635
IND-171	21.2117	34.6922	7.53593	1.33733	0.170894	0.427123	0.468787	0.968694
IND-172	19.1087	30.564	12.8312	1.15007	0.0906408	0.418582	0.542474	0.940167
IND-173	15.3022	37.3546	5.69057	0.735544	0.119113	0.483471	0.429664	1.96653
IND-174	12.3385	50.4612	12.0354	0.913254	0.0929082	0.534312	0.418976	0.91266
IND-176	28.0909	27.7113	8.37883	1.50328	0.156528	0.189523	0.28788	0.908996
IND-177	27.1147	38.4469	13.3947	1.48671	0.114458	0.482993	0.538478	1.43045
IND-179	24.951	26.0219	14.9812	1.0797	0.0778015	0.307243	0.437114	0.9127
IND-180	21.076	32.7368	14.6062	1.37845	0.0953574	0.253518	0.630653	1.6627
IND-181	16.3131	33.7154	4.37706	0.661213	0.140122	0.16383	0.351623	1.13514
IND-182	9.10527	37.6874	0.486588	0.158304	0.14516	0.0468497	0.30263	0.943132
IND-183	13.8718	40.129	8.55775	1.01089	0.110627	0.363721	0.55522	1.62799
IND-184	20.5366	30.0918	9.2892	1.06673	0.116107	0.461249	0.306599	0.941427
IND-186	18.0092	34.827	11.5673	1.11819	0.100751	0.32444	0.402206	1.14831
IND-187	17.6922	33.9102	9.25683	0.81504	0.0939404	0.320052	0.387623	0.943757
IND-189	19.6355	50.6879	12.0239	0.922544	0.0712214	0.447904	0.635464	1.29986
IND-190	19.4324	52.8993	11.015	1.22353	0.103339	0.53841	0.465322	1.45634
IND-191	14.5326	52.7095	11.4945	1.3731	0.10689	0.908806	0.574335	1.37473
IND-192	16.4278	41.9809	6.05122	0.694697	0.096536	1.51551	0.897365	1.43782
IND-193	21.7087	33.9557	16.2312	1.24087	0.0826134	1.08156	0.436874	1.74017
IND-194	14.8416	40.7983	14.8105	1.75195	0.129489	0.502733	0.560008	1.39429
IND-195	11.1175	33.5014	1.59336	0.161969	0.094764	0.0308045	0.23679	1.17846
IND-196	15.8492	41.1655	9.1994	1.48042	0.14127	0.50576	0.399516	1.81224
IND-197	17.7529	38.0584	10.7186	1.0259	0.0990887	0.569719	0.357464	0.952228
IND-198	15.8788	44.3752	28.6267	1.74423	0.0639122	1.31133	0.833821	1.5657
IND-201	18.1922	31.1162	10.7568	1.01671	0.0832525	0.75578	0.580909	2.12916
IND-202	14.4922	39.2057	9.30876	0.933719	0.0937934	0.414422	0.58806	1.24119
IND-203	12.9149	47.2682	11.952	1.41095	0.114369	0.776015	0.639094	2.22323
IND-204	21.0545	40.5549	12.9952	1.61896	0.131641	0.703044	0.597545	1.50224
IND-205	6.84924	40.1655	11.1994	0.977419	0.0906703	0.69116	0.290805	0.812235
IND-206	18.8092	36.7336	11.1673	0.927793	0.0909826	0.31452	0.44371	2.34831
IND-207	17.6922	36.9102	10.7568	1.18987	0.113688	0.368202	0.448456	0.943757
IND-209	15.7151	36.5359	16.5648	1.26393	0.0792701	1.28794	1.15061	0.941928
IND-210	20.6579	40.8162	10.1473	0.876417	0.0957471	0.570422	0.47389	0.98593
IND-211	22.7117	47.3589	10.8693	1.4295	0.124572	0.424806	0.736306	2.30203
IND-212	14.0366	56.0918	9.2892	1.04673	0.111575	0.642849	0.445649	1.44143
IND-213	22.3087	44.7057	10.2312	1.53947	0.13391	0.711882	0.839594	1.94017
IND-214	22.8847	40.2652	16.0248	1.24215	0.0828805	0.984907	0.760617	2.27819
IND-215	18.2482	34.2682	14.2853	1.32321	0.0967694	0.829781	0.928527	0.889895
IND-218	17.9778	46.8249	12.3052	1.38749	0.0971611	0.576515	0.71161	1.45476
IND-221	18.6579	38.0662	12.3973	1.29492	0.103889	0.332447	0.59844	1.23593
IND-225	22.9651	50.0359	15.3148	1.81643	0.120587	1.11634	0.608337	1.69193
IND-226	16.4693	32.5405	4.07004	0.732211	0.101576	0.247549	0.242859	0.9577
IND-228	9.33965	42.4035	3.46322	0.355085	0.101059	0.287502	0.319584	1.2898
IND-230	16.0448	44.5035	8.77887	1.19906	0.132397	0.82508	0.563458	1.29083
IND-231	10.8144	44.1282	8.47108	0.718205	0.0645457	0.350558	0.380343	1.45127
IND-232	16.2971	47.0814	8.07799	1.25711	0.138095	0.496098	0.578133	1.65431
IND-234	17.7065	46.1561	14.4953	1.2183	0.0841763	0.889464	0.625027	1.85317
IND-236	9.33877	48.0014	7.09336	0.970219	0.11393	0.482551	0.408848	1.15689
IND-237	27.663	44.5297	7.74061	1.02947	0.112224	0.65223	0.669833	2.94772
IND-239	18.2675	45.93	10.0475	1.10398	0.10705	0.411275	0.442084	0.903164
IND-240	15.0066	41.452	10.3803	0.886993	0.107583	0.502866	0.431236	1.44503
IND-241	13.2482	40.9348	9.61868	1.12261	0.112468	0.736381	0.73156	2.22323
IND-242	20.6092	38.627	11.7673	1.16899	0.0987299	0.35994	0.466246	1.74831
IND-245	16.9388	36.6047	8.75049	1.21618	0.1307	0.254931	0.38695	1.55689

## Sheet: LSmeans - Sals
Line	Leafnum	Ft	Fruitnum	Fruitwt	Avgfruitwt	Shootwt	Rootwt	Branch
IND-003	22.8981	37.5995	11.6697	1.40074	0.120915	0.543246	0.397406	1.07942
IND-004	13.0231	41.4745	8.79468	1.05112	0.114984	0.443046	0.396246	0.954417
IND-005	18.703	31.1533	11.7573	1.00415	0.0866186	0.360452	0.340056	0.952427
IND-006	13.2455	38.9596	6.97426	0.545315	0.0808255	0.21373	0.374816	1.1236
IND-007	17.2616	32.4611	8.12973	0.84527	0.102378	0.334522	0.398472	1.11704
IND-010	17.807	37.8997	12.6548	1.19312	0.0955711	0.385639	0.475707	1.09461
IND-011	20.969	31.5252	8.05732	0.794672	0.103983	0.302945	0.336761	1.5103
IND-012	18.3809	33.9851	9.40327	1.34596	0.141248	0.293835	0.293416	0.977254
IND-013	21.3143	33.2832	7.47016	0.906291	0.112182	0.434005	0.455064	0.959246
IND-017	18.8483	31.9546	9.78735	0.89455	0.0846201	0.292142	0.415546	0.994619
IND-019	15.3825	30.5268	9.46919	0.891811	0.109352	0.285816	0.439394	0.98522
IND-020	20.5074	34.0537	8.68033	0.972971	0.115196	0.411439	0.440758	1.13621
IND-021	23.807	29.1497	14.4048	0.988872	0.0831286	0.230014	0.366532	0.969611
IND-022	27.2731	51.9745	11.5447	1.18812	0.106295	1.46913	0.852563	1.67301
IND-023	15.682	34.0247	8.65478	0.677872	0.0826921	0.220839	0.307435	0.969611
IND-024	20.2437	35.6263	8.47878	1.03621	0.112937	0.360456	0.328056	0.970509
IND-025	22.1141	30.9243	9.30957	1.00774	0.106427	0.190453	0.371781	1.31422
IND-026	14.216	33.482	6.13989	0.743998	0.129887	0.405919	0.500822	0.984806
IND-027	20.7806	43.2341	10.2947	0.941152	0.0955597	0.340064	0.459021	1.8443
IND-028	22.5947	35.3175	10.1341	1.92645	0.168075	0.593023	0.676895	1.35205
IND-029	26.2839	33.3936	18.804	1.41999	0.0790037	0.37638	0.459649	0.984612
IND-030	17.9331	41.3486	12.3335	1.07139	0.0808035	0.494912	0.501421	0.949642
IND-031	20.0039	37.0775	8.18164	0.786323	0.101762	0.28266	0.438978	1.43464
IND-032	10.2159	43.3111	12.1618	0.692659	0.0865569	0.643051	0.383212	0.954896
IND-033	18.5312	33.1389	11.8314	1.16274	0.104617	0.295987	0.408838	1.1236
IND-034	20.682	41.2747	12.6548	1.19762	0.0990505	0.417039	0.512621	1.09461
IND-035	13.0269	33.938	4.33213	0.596028	0.106171	0.222385	0.410539	0.942232
IND-036	11.624	41.7689	10.1573	0.980642	0.10769	0.612729	0.530199	0.957006
IND-037	18.6095	34.8065	13.9333	1.60032	0.125639	0.507691	0.562961	1.16758
IND-038	26.4204	29.6677	11.1255	1.36504	0.127675	0.29486	0.378531	0.915129
IND-040	28.5398	43.1363	13.8986	1.83526	0.128691	0.593145	0.807035	1.29048
IND-041	20.216	44.1998	16.0149	1.52275	0.0998676	0.672119	0.911936	1.60981
IND-042	11.4819	33.2956	6.46735	0.6021	0.0628447	0.287747	0.319988	0.973162
IND-044	23.4825	42.6743	7.30957	1.18262	0.138657	0.284765	0.569933	2.43922
IND-051	18.0241	36.5043	14.6863	1.14057	0.0780599	0.218393	0.499548	1.61538
IND-052	17.432	42.7747	11.2798	0.967997	0.0817018	0.511276	0.603119	1.34461
IND-054	22.5218	32.1533	9.78219	1.17315	0.119437	0.235	0.389482	1.12515
IND-055	23.9986	31.6248	10.6715	1.53832	0.139377	0.503236	0.547309	1.14097
IND-056	17.2031	56.3183	14.7839	1.62064	0.112084	0.856579	0.905851	1.02467
IND-057	15.8238	33.3288	5.92278	0.744153	0.130496	0.225504	0.351084	0.960885
IND-059	15.3884	38.2818	11.26	1.23646	0.118506	0.35133	0.45648	0.980747
IND-062	20.5816	38.6764	15.7123	1.11739	0.0802667	0.326877	0.611775	1.3193
IND-063	16.9694	34.0485	5.54661	0.55527	0.0972941	0.212855	0.431504	0.936574
IND-064	21.336	32.3358	8.80415	1.03464	0.121908	0.339653	0.441446	1.3106
IND-065	24.0142	28.3316	11.2813	1.4439	0.127115	0.195877	0.357191	0.941689
IND-066	15.9053	46.8267	13.8239	1.12982	0.0824794	0.872239	0.588832	1.46435
IND-067	21.789	34.5265	16.6256	1.35555	0.086146	0.52328	0.395151	0.990768
IND-068	16.9441	30.1035	5.89227	0.758351	0.122807	0.162065	0.286793	0.937469
IND-069	11.3268	42.4893	7.87806	0.97698	0.121263	0.382066	0.52634	1.08231
IND-070	15.1972	35.2481	7.33428	1.17183	0.15128	0.414971	0.420472	0.943232
IND-071	13.4924	38.9709	10.3175	0.388449	0.0508083	0.272327	0.425103	1.00455
IND-072	25.5947	27.9175	20.3341	1.27005	0.0718597	0.434103	0.482135	1.15205
IND-073	21.3277	30.0229	10.8972	1.42808	0.143386	0.511666	0.527349	1.04469
IND-074	14.7773	31.5044	5.07866	0.597247	0.120014	0.141243	0.298102	0.947802
IND-075	25.9846	26.8134	8.06632	1.06492	0.139152	0.189629	0.289121	0.920617
IND-076	14.0142	31.8316	12.5313	1.34965	0.16331	0.318302	0.563916	1.19169
IND-077	24.4397	31.1787	8.21228	0.871297	0.102455	0.287993	0.455589	1.29441
IND-078	11.4674	33.4489	7.97008	0.545627	0.0650721	0.246958	0.399987	0.977581
IND-079	19.1438	33.0507	7.78269	0.999817	0.133716	0.322511	0.400449	0.961022
IND-081	14.04	35.96	6.69735	0.787684	0.112869	0.206847	0.335217	1.11885
IND-082	20.2895	28.5704	7.80652	1.13641	0.139132	0.323502	0.417631	1.13671
IND-083	19.549	47.2555	11.4382	1.44241	0.1326	1.1941	1.44848	1.69893
IND-084	17.157	32.419	8.73783	0.884316	0.0928385	0.080175	0.34056	0.907965
IND-085	13.7742	33.675	2.09553	0.2456	0.0794909	0.28593	0.427524	1.03021
IND-086	25.7377	28.2248	11.4184	0.926765	0.0854908	-0.0301981	0.321509	1.89166
IND-088	8.38258	40.4507	1.66178	0.150325	0.065647	0.111131	0.252949	1.16102
IND-089	8.58468	60.1585	7.39618	0.557771	0.0516368	2.55072	0.579895	0.97799
IND-090	15.3936	33.4512	11.2424	1.20416	0.111927	0.367574	0.419946	1.50634
IND-091	21.3674	38.5577	10.1085	0.943838	0.091421	0.539516	0.470114	1.17709
IND-101	15.6468	47.5182	9.7604	0.829001	0.0894942	0.55059	0.537627	1.56006
IND-102	18.7803	31.078	8.76071	1.20599	0.12894	0.40862	0.33885	0.986693
IND-103	20.9104	35.6263	7.64544	0.874212	0.109277	0.296906	0.390568	1.80384
IND-104	12.4901	56.753	17.6259	1.08473	0.0859229	1.17052	0.902135	1.34835
IND-105	18.3504	44.3657	11.4111	0.935947	0.0816804	0.38859	0.589792	0.991249
IND-106	10.7803	41.6486	16.2607	1.12149	0.0628429	0.87897	0.575738	1.15336
IND-109	18.432	30.6497	11.7798	0.994747	0.0916165	0.501901	0.421659	1.09461
IND-110	30.6672	38.6441	17.3203	2.14597	0.126868	0.618289	0.539567	3.47724
IND-111	22.057	27.8997	6.65478	1.00075	0.13965	0.359001	0.366009	1.21961
IND-112	19.6233	32.5498	8.85935	0.926957	0.10161	0.398143	0.376555	1.01479
IND-113	21.0341	28.0763	12.5258	1.1618	0.0968039	0.456163	0.455817	0.983781
IND-114	12.8976	39.2797	19.9994	1.38538	0.0819422	1.48844	0.750193	0.939973
IND-115	15.9523	32.3259	14.8044	1.15083	0.0832053	0.347964	0.32916	0.977254
IND-116	15.29	34.2165	10.8594	0.769957	0.0678155	1.52551	0.527922	1.01479
IND-117	26.7958	30.4178	14.5158	1.69227	0.126956	0.750038	0.712126	2.21103
IND-118	16.8095	32.8973	10.8044	0.939405	0.0905914	0.462735	0.423815	1.12011
IND-120	13.4272	36.5005	12.8144	0.961317	0.0646282	0.679965	0.462695	0.998112
IND-122	14.9567	35.8831	9.98371	0.837014	0.102596	0.447543	0.449188	1.01479
IND-123	20.3036	33.1003	13.6015	1.36785	0.10896	0.320151	0.447898	0.967677
IND-124	15.9598	43.2818	14.4028	1.22846	0.0891718	0.477287	0.465839	1.69503
IND-125	11.7731	35.0995	4.66968	0.28462	0.0732773	0.169596	0.281544	0.954417
IND-126	25.1547	30.6761	12.0354	1.38135	0.114866	0.249074	0.453518	1.65819
IND-127	24.6741	29.5675	10.4028	0.912744	0.0905097	0.32193	0.350009	0.980747
IND-128	27.8981	32.9745	10.6697	1.16224	0.106994	0.195483	0.373631	1.07942
IND-129	21.9567	34.2165	16.1927	1.10129	0.0804654	0.41821	0.409855	1.01479
IND-130	16.3372	35.2933	17.3224	1.15514	0.0773531	0.431192	0.509749	2.29829
IND-131	21.1187	47.604	21.2726	2.08384	0.101042	1.04005	0.447986	1.40275
IND-132	24.3981	31.8546	19.5447	1.71087	0.0908214	0.342608	0.382121	1.20442
IND-133	19.7803	33.9113	11.594	1.27815	0.10951	0.515836	0.422264	0.986693
IND-134	16.5074	38.4823	16.2518	1.22343	0.0778204	0.546924	0.539942	0.993356
IND-135	21.4295	33.7324	11.7838	1.67766	0.138968	0.372995	0.466458	1.64637
IND-136	9.66505	42.3914	5.79643	0.473751	0.084685	0.245623	0.290654	0.990123
IND-137	18.3466	35.4458	10.5391	1.21784	0.112191	0.330591	0.316047	1.2293
IND-139	29.6672	35.6441	10.8203	1.36397	0.123872	0.471389	0.545567	1.97724
IND-140	25.1547	48.1761	14.3687	1.75885	0.126678	1.07312	0.839152	2.82485
IND-141	15.3569	40.6194	10.4707	1.05516	0.108749	1.3	0.519302	1.1722
IND-142	16.4418	46.505	8.19726	0.740492	0.0898646	0.241508	0.330985	1.02589
IND-151	21.2455	36.4246	11.5457	1.44717	0.125737	0.417259	0.405809	1.83789
IND-152	31.0341	29.2763	14.5258	1.4844	0.106695	0.272443	0.517777	0.983781
IND-154	18.5519	34.2569	9.22406	1.17519	0.124913	0.22616	0.365163	0.953678
IND-155	22.2769	31.0975	10.7874	1.15298	0.107951	0.423042	0.417258	0.994619
IND-156	18.3674	40.3577	15.1085	1.62604	0.113879	0.542496	0.424554	1.77709
IND-157	16.9469	31.9113	8.42738	1.02432	0.108804	0.222836	0.347997	0.986693
IND-158	17.9469	37.2446	16.594	1.86965	0.114216	0.420036	0.41525	1.32003
IND-159	20.8981	29.646	16.1697	1.64237	0.103816	0.453358	0.427321	0.954417
IND-160	15.9441	42.4369	13.7256	1.15985	0.0866777	0.392248	0.305345	1.60414
IND-161	19.6136	34.2446	10.2607	1.19199	0.121543	0.378353	0.355428	0.986693
IND-162	25.7847	30.3585	11.5962	1.35837	0.120637	0.193872	0.320116	1.49957
IND-163	18.557	35.5247	7.27978	0.906872	0.137817	0.228814	0.280896	1.09461
IND-164	14.0155	36.1672	6.74829	0.576354	0.0851926	0.170875	0.322068	0.987936
IND-165	13.9924	33.7209	9.31751	0.993949	0.109829	0.283921	0.303954	1.22633
IND-166	24.8095	28.6116	11.2329	1.33269	0.124465	0.237464	0.413658	1.12011
IND-167	21.6136	35.7446	10.094	0.99432	0.100176	0.209736	0.368283	1.48669
IND-168	19.1888	36.8486	10.4292	0.941031	0.100429	0.288623	0.379918	1.0057
IND-171	24.2103	36.1977	8.88171	1.72201	0.182087	0.375999	0.498333	1.15189
IND-172	16.7731	30.5995	9.04468	1.09687	0.12034	0.226921	0.289569	1.07942
IND-173	27.7628	45.3991	8.78383	1.113	0.122248	0.833961	0.635525	1.64637
IND-174	16.1602	52.5711	11.356	1.01692	0.0838194	0.662254	0.447713	0.947496
IND-176	18.486	39.5991	7.77819	1.25663	0.161355	0.30936	0.432635	0.968016
IND-177	20.2868	33.7962	10.8572	1.39625	0.124534	0.390712	0.422657	1.53005
IND-179	23.2731	32.0995	18.0447	1.28624	0.0773246	0.499483	0.480034	1.32942
IND-180	21.2391	31.1743	17.5596	1.41149	0.089846	0.22649	0.557044	1.18922
IND-181	15.9887	34.4051	6.18583	0.772862	0.132381	0.201723	0.369775	0.952427
IND-182	7.89725	40.3707	1.211	0.150098	0.131163	0.0448024	0.275174	1.05916
IND-183	20.2642	31.8316	11.5313	1.15915	0.0990407	0.389277	0.488337	1.44169
IND-184	15.6468	40.5182	7.7604	0.859501	0.105307	0.34159	0.404577	1.06006
IND-186	18.4418	31.255	9.94726	0.868742	0.0878068	0.294708	0.36061	1.27589
IND-187	23.2062	32.1371	10.8002	0.786595	0.0801892	0.319609	0.358404	1.77799
IND-189	21.5559	32.4872	21.9973	2.1954	0.107743	0.627999	0.46092	1.00708
IND-190	16.841	47.0748	17.0149	1.76275	0.114199	0.778882	0.70428	1.85981
IND-191	18.7948	51.4851	16.0699	1.66296	0.108892	1.33236	0.666824	1.79694
IND-192	12.165	42.2165	3.19268	0.535623	0.108293	0.93581	0.844422	1.01479
IND-193	15.653	45.1425	20.6702	1.12976	0.0681906	1.4347	0.509174	1.35191
IND-194	9.26712	43.4415	10.2987	1.12176	0.109986	0.329068	0.386557	0.989211
IND-195	7.95666	34.8831	2.52602	0.23029	0.0707928	0.0387429	0.246822	1.01479
IND-196	13.0559	64.9872	21.9973	2.6334	0.130343	1.4741	1.30406	2.00708
IND-197	25.3749	42.1441	27.0828	2.26602	0.0843454	1.05015	0.627862	0.956864
IND-198	10.5888	50.469	5.62917	0.451431	0.052657	0.613117	0.468181	2.02606
IND-201	19.6937	32.3677	12.2635	1.41351	0.118833	0.470818	0.387428	1.46194
IND-202	14.5971	46.5411	14.8262	1.344	0.095093	0.449662	0.463249	0.959735
IND-203	10.1918	52.2165	5.94726	0.786242	0.11384	0.793658	0.44931	1.52589
IND-204	23.469	39.847	10.724	1.39934	0.125352	0.489445	0.551633	1.0103
IND-205	14.5355	33.3613	7.93744	0.761935	0.0907526	0.0696503	0.25623	1.0899
IND-206	25.7439	38.2196	14.6172	1.21268	0.0878465	0.30596	0.370931	3.00455
IND-207	17.9881	40.5094	14.202	1.46985	0.111937	0.673691	0.481268	1.32485
IND-209	21.9418	34.755	34.4473	2.24874	0.076814	1.42888	1.05041	1.02589
IND-210	19.9567	36.5498	12.8594	1.11196	0.0955887	0.427076	0.413888	1.01479
IND-211	12.432	59.6497	7.65478	1.04887	0.10323	0.549551	0.424621	1.59461
IND-212	14.9673	44.4872	14.2008	1.51398	0.113087	0.735454	0.595964	1.3101
IND-213	13.5464	50.892	7.89062	1.00527	0.110136	0.552897	0.428216	1.24957
IND-214	20.3884	47.5675	22.6886	1.75389	0.0831218	1.37037	1.042	1.55218
IND-215	13.4295	36.7324	14.4505	1.09666	0.0834666	0.706528	0.45123	0.979707
IND-218	23.4849	41.1257	15.9642	1.87497	0.119319	0.657686	0.679374	1.95989
IND-221	17.6233	43.2165	20.526	2.07129	0.108297	0.65431	0.693849	1.01479
IND-225	14.5559	40.9872	15.4973	1.8619	0.121757	0.789099	0.58022	3.00708
IND-226	13.7368	61.4919	10.6341	1.92198	0.156601	0.776825	0.451134	0.991716
IND-228	10.8973	46.3707	10.211	1.3411	0.130163	0.483702	0.699174	1.05916
IND-230	14.6867	40.8925	8.65603	1.26617	0.14442	0.644701	0.399706	1.24125
IND-231	12.5464	35.3183	7.39062	0.902272	0.0871396	0.225372	0.442151	0.999572
IND-232	15.1408	37.0165	7.45786	1.13684	0.139264	0.470761	0.485783	1.35857
IND-234	26.1257	30.6549	18.7401	1.65659	0.0953926	0.452081	0.53759	2.2618
IND-236	16.0397	38.7595	9.96322	1.30047	0.129992	0.401466	0.431122	0.970942
IND-237	24.6741	45.8532	13.5457	1.4926	0.116796	0.83143	0.842623	2.26646
IND-239	12.9115	39.7873	10.8793	1.32682	0.116736	0.279939	0.389375	1.00393
IND-240	18.415	45.3914	17.2964	1.861	0.110776	0.583981	0.390869	1.67874
IND-241	11.5559	41.4872	21.9973	1.2864	0.0699451	1.72985	0.97217	1.00708
IND-242	10.5559	35.6131	4.49734	0.809902	0.0788852	0.0468491	0.385012	1.00708
IND-245	11.4469	42.7585	4.76071	0.42432	0.0954378	0.212653	0.34205	0.986693

## Sheet: LSmeans - Across strains
Line	Leafnum	Ft	Fruitnum	Fruitwt	Avgfruitwt	Shootwt	Rootwt	Branch
IND-003	22.9249	35.3401	11.6413	1.48892	0.119175	0.488147	0.444095	1.07191
IND-004	15.2434	36.8744	9.05681	1.10144	0.116661	0.364661	0.404335	1.02025
IND-005	17.1925	31.2003	11.7007	0.98382	0.07894	0.34623	0.385898	0.970127
IND-006	14.7201	35.9185	8.31897	0.661874	0.0818339	0.243687	0.386828	1.05453
IND-007	16.7589	33.2826	7.1745	0.770709	0.104334	0.383884	0.417127	1.05915
IND-010	18.9999	38.296	14.7324	1.30602	0.0930532	0.464934	0.471342	1.14326
IND-011	20.0055	30.954	7.66653	0.784982	0.10845	0.293014	0.343023	1.22689
IND-012	20.9065	36.6817	9.11374	1.33848	0.140874	0.343247	0.388052	1.26275
IND-013	20.2577	32.5884	8.75713	1.14075	0.119454	0.458844	0.504097	1.04346
IND-017	17.5588	31.2806	10.7181	0.865716	0.0772119	0.345039	0.46715	0.990402
IND-019	14.4297	32.6453	7.46207	0.691441	0.0945479	0.259192	0.386749	0.962638
IND-020	19.8264	33.2744	9.76153	1.09805	0.118224	0.38301	0.434411	1.17957
IND-021	20.2749	29.0026	13.5394	0.911774	0.0771939	0.32262	0.433549	1.09845
IND-022	25.7248	50.0268	13.0503	1.40214	0.107627	1.25739	0.85415	1.73801
IND-023	15.0179	34.6291	10.3711	0.771566	0.0758989	0.270583	0.334351	0.96808
IND-024	20.3653	34.3722	9.62365	1.19751	0.114873	0.460943	0.347496	1.07345
IND-025	23.7248	30.2143	8.98782	1.03239	0.111762	0.19416	0.366189	1.25056
IND-026	15.1555	34.4734	5.7177	0.711817	0.128598	0.355968	0.484523	1.04972
IND-027	21.061	40.128	9.95297	1.03492	0.107099	0.288041	0.485123	1.73048
IND-028	19.2882	34.2705	6.96341	1.31883	0.156496	0.435095	0.626434	1.23319
IND-029	24.4928	33.7291	16.3632	1.19342	0.0746594	0.383165	0.548952	1.13042
IND-030	18.348	38.0191	11.6773	1.01412	0.0843867	0.386737	0.501222	1.02336
IND-031	19.7288	35.8611	8.38168	0.928051	0.112708	0.261288	0.447148	1.20507
IND-032	11.5084	43.3528	9.31381	0.702789	0.0817516	0.534881	0.399647	1.04125
IND-033	16.8494	37.3109	11.9229	1.16604	0.102618	0.351431	0.526339	1.23845
IND-034	17.3874	43.3993	10.8234	1.0433	0.0927182	0.340321	0.527711	1.08961
IND-035	17.8499	34.3131	8.98182	1.16363	0.119461	0.422641	0.546716	0.916924
IND-036	12.9949	41.5133	8.33111	0.845768	0.103959	0.472366	0.566811	1.01253
IND-037	20.4176	33.6944	13.9076	1.56571	0.115979	0.435638	0.511848	1.34764
IND-038	20.5795	37.3082	9.24889	0.94481	0.118731	0.285841	0.443705	0.948891
IND-040	24.9665	45.6577	12.0378	1.63663	0.129707	0.516293	0.734391	1.61462
IND-041	19.8755	41.3968	17.3033	1.53471	0.094161	0.733328	1.20907	1.70695
IND-042	12.7581	36.5351	9.095	0.740684	0.0703422	0.335913	0.441642	1.31161
IND-044	24.3541	41.7996	7.9412	1.22387	0.134155	0.400443	0.565675	2.41197
IND-051	16.3663	38.3248	12.0834	0.833452	0.0738175	0.217657	0.429595	1.45939
IND-052	19.6249	40.4835	12.9199	1.08986	0.0832329	0.528759	0.657411	1.33076
IND-054	22.2873	32.1812	11.7534	1.25869	0.110833	0.25535	0.419893	1.04271
IND-055	20.1359	35.2916	10.2361	1.45356	0.136388	0.486601	0.553689	1.05557
IND-056	18.4104	46.6111	14.4947	1.57713	0.108816	0.775973	0.936602	1.83576
IND-057	15.3905	33.789	7.54263	0.887332	0.124157	0.22443	0.406734	1.04157
IND-059	15.7921	38.5244	10.3686	1.29051	0.163955	0.367735	0.507144	0.976041
IND-062	21.2788	36.2753	14.4595	1.13322	0.0824866	0.291607	0.548125	1.39608
IND-063	16.0211	32.9898	4.96147	0.505338	0.106918	0.197895	0.379928	0.967019
IND-064	21.156	31.7049	8.57034	1.04888	0.12439	0.253749	0.388012	1.17231
IND-065	22.2843	30.2783	9.25557	1.1607	0.123938	0.279388	0.465134	1.19555
IND-066	19.9584	40.2828	14.3343	1.15936	0.0827032	0.702697	0.550616	1.30762
IND-067	21.5087	37.2038	15.9591	1.2622	0.0839388	0.563151	0.422558	1.14976
IND-068	16.53	30.484	5.98727	0.782985	0.122554	0.159524	0.323133	1.03793
IND-069	12.4192	42.4672	8.29192	0.926454	0.111815	0.477723	0.667939	1.13652
IND-070	14.8837	36.2578	5.67629	0.886307	0.141606	0.311224	0.370975	1.21072
IND-071	11.2336	38.0541	6.86313	0.241587	0.0441534	0.382315	0.450101	1.10414
IND-072	21.9856	31.0406	15.3419	1.01581	0.0729499	0.372904	0.467738	1.15326
IND-073	21.3791	29.6517	10.6369	1.40432	0.143096	0.473848	0.535837	1.05017
IND-074	15.2828	31.7659	5.54134	0.645484	0.119041	0.180559	0.328999	0.962091
IND-075	19.8665	28.7584	6.73208	0.729822	0.104046	0.331277	0.66663	0.898401
IND-076	17.7707	29.9864	12.3016	1.27527	0.132116	0.30873	0.445808	1.07409
IND-077	18.4775	30.7675	8.68554	0.889604	0.104637	0.278817	0.403565	1.14935
IND-078	9.78561	39.4273	5.04272	0.310426	0.0671892	0.143211	0.267388	0.980497
IND-079	17.4138	32.5557	7.20594	0.997513	0.123049	0.317224	0.437974	1.04995
IND-081	13.588	34.6087	5.7433	0.602607	0.0927049	0.211595	0.354997	1.04647
IND-082	21.6937	29.3904	7.1603	1.15316	0.143076	0.293235	0.461316	1.2358
IND-083	22.7052	42.9938	11.2315	1.40591	0.125481	0.916111	1.11685	1.61188
IND-084	15.5928	32.09	10.9119	0.891625	0.0862021	0.132737	0.357052	1.07582
IND-085	17.4664	32.1028	4.81472	0.56196	0.106837	0.239337	0.308141	1.01784
IND-086	18.7872	34.1043	11.6452	0.789952	0.0812556	0.202848	0.379125	1.90879
IND-088	10.0397	36.1324	3.70815	0.29308	0.0692579	0.119073	0.265626	1.15313
IND-089	10.0694	51.081	6.91273	0.529347	0.0680366	1.78323	0.527057	0.959142
IND-090	19.4519	31.0158	9.88954	1.1322	0.12269	0.283608	0.404547	1.49672
IND-091	17.6916	37.6248	8.69734	0.903246	0.0993384	0.409687	0.405033	1.10048
IND-101	17.779	39.4641	11.4288	0.951872	0.0976997	0.415765	0.414278	1.17111
IND-102	19.6202	31.635	9.98849	1.2979	0.126849	0.428322	0.39478	1.1706
IND-103	22.3397	34.24	10.0488	0.971363	0.0973315	0.325877	0.409235	1.56884
IND-104	15.2232	50.5151	15.1053	1.02269	0.090604	0.868444	0.672808	1.38952
IND-105	18.5392	42.2051	11.7602	1.02729	0.0871407	0.41138	0.514457	0.965314
IND-106	12.2061	40.6057	15.6767	1.10677	0.0632029	0.889613	0.728607	1.14327
IND-109	17.0845	32.0291	10.88	0.942166	0.090779	0.44863	0.414199	1.10141
IND-110	22.2221	38.447	12.0931	1.47731	0.118506	0.530533	0.48749	2.36806
IND-111	21.0624	27.2335	8.29487	1.16033	0.134747	0.398852	0.405287	1.08076
IND-112	21.7592	31.9136	9.78077	1.05803	0.112427	0.399676	0.410421	0.97343
IND-113	20.4707	30.2671	14.192	1.31863	0.0978917	0.522596	0.469208	0.96395
IND-114	16.3881	38.518	16.8895	1.28877	0.0885859	1.19793	0.688165	0.941401
IND-115	16.4916	33.6016	15.1514	1.15627	0.0798131	0.430101	0.364484	0.964322
IND-116	14.6925	35.0553	13.1372	0.861143	0.0679547	1.14851	0.489038	0.953809
IND-117	27.5869	31.6412	12.621	1.57866	0.128611	0.594667	0.627118	1.96219
IND-118	16.6031	32.9338	10.2479	0.85041	0.0856028	0.460666	0.417493	1.11088
IND-120	12.793	41.6487	11.6972	0.810958	0.0689134	0.6038	0.442983	0.994258
IND-122	14.2592	36.7886	9.94301	0.820543	0.0960109	0.331776	0.394946	1.09843
IND-123	20.7835	37.5281	14.6607	1.28788	0.0965452	0.454467	0.447604	0.975334
IND-124	14.7777	42.4605	12.9331	1.04469	0.0853652	0.365503	0.398653	1.66321
IND-125	11.3657	34.1605	5.46693	0.325832	0.0629742	0.14189	0.291763	0.970184
IND-126	24.2003	30.7685	11.1467	1.27723	0.113176	0.229041	0.387511	1.36057
IND-127	27.0918	28.7719	12.2026	1.03413	0.0885852	0.279716	0.367732	0.961666
IND-128	25.9999	33.0921	12.4824	1.14071	0.0920354	0.21099	0.352246	1.39326
IND-129	18.6342	35.9136	13.212	1.00816	0.0878359	0.416688	0.426233	1.22343
IND-130	19.3552	34.582	18.0008	1.25827	0.076933	0.459609	0.545851	1.95639
IND-131	20.3226	44.3266	17.6945	1.75958	0.105176	0.875714	0.558008	1.27257
IND-132	22.7624	30.8237	16.8234	1.48168	0.0918042	0.297777	0.385176	1.15211
IND-133	16.9458	36.1335	13.7875	1.27025	0.0960357	0.738572	0.507288	1.14618
IND-134	16.8895	37.7196	20.9801	1.41422	0.0740034	0.669265	0.608554	1.39877
IND-135	21.9378	33.1097	11.1904	1.53178	0.125112	0.386623	0.397476	1.57119
IND-136	12.221	38.1101	7.322	0.597784	0.0847434	0.30054	0.269956	0.991798
IND-137	19.7978	34.0036	11.1695	1.13395	0.103623	0.350742	0.418867	1.1943
IND-139	23.4843	40.9172	10.0332	1.1479	0.11097	0.392447	0.429952	1.61338
IND-140	24.729	44.905	14.2828	1.76084	0.122745	1.22584	0.842245	2.69467
IND-141	16.5882	39.2053	10.3059	1.06935	0.10634	1.13522	0.501023	1.29408
IND-142	19.8509	39.974	9.8294	1.01765	0.101951	0.291131	0.304131	1.00064
IND-151	23.6061	35.1042	10.9495	1.36924	0.126349	0.410294	0.453942	1.90035
IND-152	23.93	33.6282	12.1655	1.04317	0.0904015	0.281121	0.53532	0.944831
IND-154	21.5307	35.6877	9.64729	1.27438	0.127925	0.36723	0.460252	1.39455
IND-155	19.0916	34.135	10.2263	0.986738	0.100434	0.471627	0.432097	0.964322
IND-156	20.4723	37.1039	13.5302	1.3836	0.106359	0.452925	0.413077	1.52162
IND-157	15.061	36.7967	8.92537	0.986817	0.106619	0.283508	0.374337	0.962725
IND-158	18.9815	37.5384	14.1888	1.57872	0.112681	0.401645	0.497483	1.61209
IND-159	19.7999	30.449	15.7038	1.54467	0.100053	0.456278	0.437247	0.94691
IND-160	17.0749	41.8564	14.3546	1.14585	0.083936	0.55742	0.458183	1.45332
IND-161	20.1202	33.635	9.85283	1.27745	0.127775	0.353152	0.391016	0.970602
IND-162	26.1282	30.33	12.2968	1.41736	0.115583	0.204702	0.328214	1.40679
IND-163	18.4712	32.5856	5.97917	0.771064	0.133499	0.20535	0.301842	1.02531
IND-164	14.9059	35.1392	8.67044	0.692694	0.0842144	0.20406	0.324846	0.975938
IND-165	12.1086	37.3688	8.86313	0.970337	0.114068	0.374666	0.395258	1.20566
IND-166	23.7829	31.6104	13.7265	1.33752	0.121405	0.314978	0.395854	1.3493
IND-167	20.3058	34.5881	10.4809	1.01072	0.107404	0.292201	0.408279	1.63495
IND-168	18.3787	33.2319	12.2558	1.14788	0.0922314	0.347943	0.408393	1.27859
IND-171	22.8375	35.571	8.2658	1.54458	0.176523	0.402984	0.483556	1.06195
IND-172	17.7249	30.5419	10.4611	1.10363	0.108149	0.296051	0.387139	1.02867
IND-173	21.5809	41.5416	7.28697	0.92773	0.120405	0.660636	0.527666	1.80796
IND-174	14.1893	51.6478	11.6919	0.963931	0.0879029	0.596333	0.424704	0.93713
IND-176	23.2727	33.986	8.10022	1.37944	0.158219	0.237379	0.352247	0.940641
IND-177	23.7215	36.2585	12.0156	1.42472	0.118341	0.438564	0.480564	1.47388
IND-179	24.1623	29.2143	16.5503	1.18951	0.0777292	0.399497	0.453876	1.12556
IND-180	21.2123	32.0914	16.0843	1.3951	0.0923267	0.237366	0.588773	1.42921
IND-181	16.1764	34.1217	5.33907	0.721214	0.135889	0.181258	0.358633	1.03944
IND-182	8.69975	39.3074	0.953508	0.188552	0.141361	0.0214705	0.277661	0.978844
IND-183	16.4471	36.6106	9.75297	1.06869	0.105957	0.37615	0.51887	1.54884
IND-184	18.2033	35.2687	8.64632	0.975116	0.110715	0.403776	0.353521	0.997049
IND-186	18.2138	33.4826	10.8531	1.00617	0.0944321	0.310886	0.379735	1.20229
IND-187	20.226	33.3323	10.0298	0.804983	0.0872035	0.325641	0.369357	1.32412
IND-189	20.4908	43.5832	16.1633	1.44175	0.0856043	0.524057	0.560672	1.17555
IND-190	17.9628	49.542	14.3458	1.52649	0.109416	0.672852	0.599168	1.69196
IND-191	16.5538	52.0844	13.6458	1.50818	0.10774	1.10643	0.614371	1.56877
IND-192	14.3466	42.006	4.87745	0.63169	0.101324	1.27539	0.868915	1.2543
IND-193	18.7875	39.5019	18.4207	1.18082	0.0749592	1.25832	0.471227	1.54348
IND-194	12.3292	42.2887	12.8373	1.47345	0.11997	0.425549	0.482596	1.2127
IND-195	9.82145	34.272	2.08421	0.196958	0.0840464	0.0409174	0.237643	1.10712
IND-196	14.1113	56.9369	17.6288	2.24157	0.133377	1.14783	0.996812	1.94945
IND-197	21.583	39.8833	18.998	1.65894	0.0920419	0.810825	0.494621	0.963577
IND-198	12.6117	47.5606	14.4296	0.928467	0.0561661	0.909792	0.608167	1.8355
IND-201	18.8618	31.9188	11.4442	1.17817	0.096823	0.640992	0.493139	1.83389
IND-202	14.6379	42.9309	12.1234	1.1397	0.0936057	0.444409	0.513854	1.08513
IND-203	11.4376	49.7219	8.5501	1.05253	0.11382	0.783826	0.529019	1.82602
IND-204	22.1887	40.4802	12.0774	1.5369	0.129274	0.602461	0.567805	1.27961
IND-205	10.8197	36.8345	9.65601	0.875072	0.0903553	0.384129	0.274745	0.95478
IND-206	21.4189	37.5054	12.5626	1.03943	0.0894425	0.311727	0.409307	2.59256
IND-207	17.8662	38.9132	12.508	1.32897	0.112255	0.52124	0.463615	1.13538
IND-209	18.8982	35.7388	25.5548	1.75758	0.077394	1.35724	1.09289	0.981863
IND-210	20.4141	39.2128	11.4135	0.98491	0.0952372	0.510103	0.444006	0.992261
IND-211	16.8253	54.4611	9.02998	1.20508	0.111594	0.494019	0.562004	1.90288
IND-212	14.6964	50.3039	12.3129	1.338	0.112265	0.700042	0.537556	1.37096
IND-213	18.4999	47.9214	9.20557	1.30527	0.123526	0.637947	0.649841	1.62902
IND-214	21.6359	44.0773	19.3075	1.48778	0.0821467	1.17494	0.896633	1.91272
IND-215	15.8895	35.6106	14.4124	1.21125	0.0898397	0.776603	0.689456	0.941966
IND-218	20.7471	43.8322	14.0407	1.61601	0.107232	0.616328	0.694888	1.72425
IND-221	18.2713	40.4985	16.0103	1.6352	0.105336	0.471503	0.6308	1.13512
IND-225	20.2379	47.2678	15.5219	1.84116	0.12021	1.01831	0.591064	2.12576
IND-226	15.4121	47.4292	6.80471	1.21258	0.122986	0.449671	0.318427	0.969267
IND-228	9.57781	44.1781	4.95985	0.558329	0.106077	0.323481	0.386547	1.22543
IND-230	15.5845	43.1539	8.75316	1.22898	0.137121	0.751309	0.492006	1.26345
IND-231	11.7382	40.0469	7.98312	0.814372	0.0755494	0.286188	0.406523	1.2279
IND-232	15.8645	43.1933	7.82247	1.20661	0.138255	0.488211	0.536345	1.53086
IND-234	21.647	38.452	16.4764	1.41825	0.0889409	0.687152	0.580635	2.04243
IND-236	12.7265	42.9633	8.75004	1.15944	0.122627	0.442284	0.419854	1.07055
IND-237	26.2944	45.3364	10.5019	1.24805	0.114231	0.739243	0.753644	2.60897
IND-239	14.9472	42.1918	10.6005	1.25167	0.113221	0.316402	0.403564	0.976811
IND-240	16.7491	43.5796	13.9768	1.393	0.109462	0.53666	0.407635	1.55057
IND-241	12.661	41.2661	14.7251	1.19561	0.0952297	1.14572	0.822132	1.73636
IND-242	17.738	38.6345	9.69142	1.07169	0.0924149	0.280854	0.431129	1.53147
IND-245	13.9815	39.7921	6.59448	0.781991	0.110985	0.231572	0.364701	1.24846

## Sheet: Marker genotypes
Line	*DMI3427	*DMI1441	*NFP1660	*E12M47.269	*E12M47.307	*E12M47.378	*EM12M47.409	*EM12M47.512	*E12M49.265	*EM12M49.300	*EM12M49.363	*EM12M49.420	*EM12M49.758	*E12M50.212	*EM12M50.232	*EM12M50.306	*EM12M50.312	*EM12M50.432	*EM12M52.195	*EM12M52.246	*EM12M52.250	*EM12M52.257	*EM12M52.288	*EM12M52.333	*EM12M60.230	*EM12M60.252	*EM12M60.324	*EM12M60.398	*EM12M60.476	*EM12M60.549	*EM12M60.562	*EM12M62.245	*EM12M62.312	*EM12M62.378	*EM13M50.252	*EM13M50.304	*EM13M50.412	*EM13M50.572	*EM13M50.665	*EM13M50.673	*EM13M55.629	*E13M60.525	*E13M60.728	*E13M60.770	*E13M60.792	*E13M61.136	*E13M61.146	*E13M61.469	*E13M61.511
IND-003	A	B	B	B	B	B	A	A	B	B	A	A	A	A	A	B	A	A	B	A	A	A	B	A	A	B	-	A	A	A	A	A	B	A	A	A	A	B	A	A	A	B	B	A	B	A	A	B	B
IND-004	A	B	B	B	B	B	A	B	A	B	A	A	A	B	A	A	B	B	B	B	B	A	B	B	B	B	-	-	A	B	B	A	B	A	B	A	B	B	B	B	B	B	B	A	B	A	A	B	B
IND-005	B	B	A	B	A	B	A	A	B	A	B	B	A	B	A	A	B	B	B	A	A	A	B	A	B	B	A	B	B	A	-	B	B	A	A	B	B	B	A	A	B	B	B	A	B	A	B	B	B
IND-006	A	B	B	A	B	B	A	B	B	A	B	B	A	A	A	A	B	A	B	A	A	B	B	B	A	B	B	B	A	B	B	B	A	B	B	B	A	B	A	A	A	B	B	A	B	B	A	A	B
IND-007	A	B	A	B	A	B	A	B	B	B	B	B	B	B	B	B	B	B	B	A	A	B	A	B	A	B	A	B	A	B	B	B	A	B	B	B	B	B	A	A	A	B	B	A	B	B	B	A	B
IND-010	-	-	-	A	B	A	-	B	A	B	A	A	B	B	B	B	A	A	A	A	B	B	A	B	A	A	A	B	A	A	B	-	B	B	B	A	A	A	A	A	B	A	A	A	A	B	A	B	A
IND-011	B	B	A	A	B	A	A	B	A	A	A	A	B	A	A	B	A	B	A	B	B	A	B	A	A	A	B	A	B	B	B	B	A	B	B	A	B	A	B	B	B	A	A	B	A	B	-	A	A
IND-012	A	B	B	B	A	A	B	B	A	A	B	B	B	A	B	B	A	B	B	B	B	B	A	B	B	-	B	A	B	B	B	B	A	B	B	A	B	A	B	B	A	A	A	A	A	A	A	B	A
IND-013	A	A	B	A	A	B	A	B	B	A	B	B	A	A	A	A	B	A	B	A	A	B	A	A	B	B	A	B	B	B	B	A	A	A	B	B	B	B	A	A	A	B	B	B	B	B	A	A	B
IND-017	B	A	A	B	A	A	A	B	A	A	A	A	B	A	A	B	A	A	A	B	B	B	A	A	A	A	A	B	A	A	A	-	-	-	B	B	A	A	B	B	-	B	B	A	B	B	B	B	A
IND-019	A	B	A	-	-	-	-	-	B	A	B	B	B	A	B	B	B	A	B	A	A	B	B	A	B	B	A	B	B	B	B	A	B	B	A	B	B	B	A	A	A	B	B	B	B	B	A	B	B
IND-020	B	B	B	-	-	-	-	-	A	A	B	A	A	A	B	A	A	B	A	B	B	B	B	B	A	A	B	A	A	B	B	A	A	B	B	A	A	A	B	B	A	A	A	B	A	B	B	A	A
IND-021	B	B	A	A	B	A	A	B	A	A	A	A	A	A	A	A	A	A	A	A	A	A	A	A	A	A	A	A	A	A	A	A	A	A	A	A	A	A	A	A	A	A	A	B	A	B	B	A	A
IND-022	B	B	B	B	B	-	A	B	B	B	B	B	A	B	A	A	B	B	B	B	A	A	B	A	B	B	B	A	B	A	A	B	B	A	B	B	B	B	A	B	A	B	B	A	B	A	A	B	A
IND-023	A	B	A	B	B	B	A	A	B	A	A	A	A	A	A	A	B	B	A	B	B	A	B	B	A	A	A	B	A	B	B	A	B	A	A	B	A	B	B	B	B	B	B	B	B	A	B	B	B
IND-024	B	B	A	B	A	B	A	A	B	A	A	A	B	A	A	B	B	A	-	-	-	-	-	-	B	A	A	B	B	A	A	A	B	B	A	B	B	B	B	B	A	B	B	B	B	-	-	-	-
IND-025	A	B	A	B	A	B	A	A	B	A	B	B	B	-	-	-	-	-	B	B	B	A	B	A	B	B	A	B	B	A	A	A	A	B	B	B	B	B	B	B	A	B	B	A	B	A	A	B	B
IND-026	B	B	B	B	B	A	A	B	A	B	A	A	B	-	-	-	-	-	B	B	B	A	A	A	A	B	B	A	A	A	A	B	B	B	B	A	A	A	B	B	B	A	A	B	A	B	B	B	A
IND-027	B	-	A	A	B	A	A	B	A	A	A	A	A	A	A	A	A	B	A	A	A	A	A	B	A	A	B	A	B	B	B	A	A	B	B	A	B	A	A	A	A	A	A	A	A	-	-	-	-
IND-028	B	B	A	B	B	A	A	B	-	-	-	-	-	A	B	B	A	B	A	B	B	B	A	B	A	A	B	A	A	B	B	-	-	-	B	A	A	A	B	B	A	-	-	-	-	B	B	B	A
IND-029	A	A	A	A	A	A	B	A	-	-	-	-	-	B	B	-	B	A	A	B	B	A	B	B	-	-	-	-	-	-	-	-	-	-	B	A	A	B	B	A	A	-	-	-	-	B	A	A	A
IND-030	B	A	A	A	A	B	A	A	-	-	-	-	-	B	A	-	B	A	A	B	B	A	B	A	-	-	-	-	-	-	-	B	A	B	A	B	A	B	B	B	A	B	B	B	B	B	B	A	B
IND-031	B	-	B	B	B	B	A	B	B	B	B	B	B	B	A	-	-	B	A	B	B	A	B	B	A	A	B	B	A	A	B	B	A	B	B	B	A	B	B	B	A	B	B	B	B	A	A	A	B
IND-032	B	A	A	A	B	B	B	A	B	B	B	B	B	B	B	A	-	A	B	A	A	B	B	A	B	B	A	B	B	A	A	B	A	A	A	B	B	B	A	B	B	-	-	-	-	B	B	A	B
IND-033	B	B	A	A	A	B	A	B	B	B	B	B	A	-	-	-	-	-	B	B	B	A	A	B	B	B	A	B	B	B	B	B	A	B	B	B	B	B	B	B	A	B	B	B	B	A	A	A	B
IND-034	B	B	A	A	B	A	A	B	A	A	A	A	A	A	A	B	A	A	-	-	-	-	-	-	B	B	A	B	B	B	B	A	A	B	B	A	B	A	B	B	B	A	A	A	A	A	A	A	B
IND-035	B	B	B	B	B	B	B	A	B	B	A	A	B	-	-	-	-	-	-	-	-	-	-	-	A	A	A	A	A	A	A	B	B	B	A	A	A	B	B	B	A	B	B	B	B	B	A	B	B
IND-036	B	-	A	B	B	A	A	B	A	B	A	A	B	-	-	-	-	-	A	A	B	A	A	B	A	A	B	A	A	B	B	B	A	B	B	A	A	A	B	A	-	A	A	A	A	B	B	A	A
IND-037	B	A	A	B	A	A	B	A	A	B	A	A	B	B	B	B	A	A	B	A	A	B	A	A	B	B	A	A	B	A	A	B	B	B	A	A	B	A	A	A	B	A	A	B	A	B	A	B	A
IND-038	B	B	B	A	B	A	B	B	A	B	A	A	B	B	B	B	A	B	B	B	B	B	B	A	B	B	B	A	B	-	B	-	A	B	B	A	B	A	A	A	B	A	A	B	A	B	B	A	A
IND-040	B	B	B	B	B	A	A	A	A	B	B	A	B	B	A	B	A	B	B	B	B	A	A	B	B	B	B	B	B	-	B	-	-	-	B	B	B	A	A	A	B	A	A	B	A	B	A	B	A
IND-041	A	B	A	B	A	B	B	B	B	B	A	A	B	B	B	A	B	A	B	A	B	B	B	A	B	B	A	B	A	A	-	B	B	B	B	B	A	B	A	A	B	B	B	A	B	B	A	B	B
IND-042	A	A	A	A	A	B	B	A	B	B	A	A	B	B	B	B	B	A	A	B	B	B	B	B	A	A	A	B	A	B	B	B	A	B	A	B	A	B	B	A	B	-	-	-	-	B	B	A	B
IND-044	A	B	B	A	B	A	A	A	A	A	B	B	B	A	A	B	A	B	B	B	B	A	A	A	A	B	B	A	B	A	A	-	-	-	A	A	B	A	B	B	B	A	A	A	A	B	A	A	A
IND-051	A	B	A	B	A	B	A	B	B	A	A	A	B	A	A	B	B	A	A	A	A	A	B	B	A	A	A	B	A	B	B	-	-	-	B	B	A	B	A	A	A	B	B	A	B	A	A	B	B
IND-052	A	A	A	B	B	B	A	B	B	B	A	A	A	B	A	A	B	A	B	B	B	A	A	B	A	A	A	B	A	A	A	-	-	-	B	B	A	B	A	A	A	B	B	A	B	A	A	B	B
IND-054	A	B	A	A	A	B	A	B	B	A	B	B	B	A	A	B	B	A	B	B	B	A	B	B	-	B	A	B	-	A	B	A	-	A	B	B	A	B	B	B	B	B	B	A	B	B	B	A	B
IND-055	B	A	A	B	B	B	B	B	B	B	A	A	A	B	B	A	B	B	B	B	B	B	B	A	B	B	B	B	B	A	A	B	B	A	B	A	B	B	B	B	B	B	B	B	B	B	A	B	B
IND-056	B	B	B	B	B	A	A	A	A	B	B	B	B	B	A	B	A	B	B	B	B	A	A	B	B	B	B	A	A	A	B	B	B	B	A	A	B	A	B	B	B	A	A	B	A	B	B	B	A
IND-057	A	A	B	A	B	A	B	A	B	B	A	A	A	B	B	A	B	A	A	A	A	A	B	A	A	B	A	B	A	A	B	B	A	A	A	B	A	B	B	B	B	B	B	A	B	B	A	A	B
IND-059	A	B	B	B	B	B	A	B	B	B	B	B	B	A	A	B	B	B	B	A	A	A	B	B	A	B	B	B	B	B	B	A	A	B	B	B	B	B	A	A	A	-	-	-	-	A	A	B	B
IND-062	A	B	A	A	A	A	A	A	A	A	A	A	A	A	A	A	A	A	A	A	A	A	A	A	-	A	A	-	A	A	B	A	B	A	A	A	B	A	A	A	B	A	A	A	A	A	A	B	A
IND-063	A	A	B	B	B	A	A	A	A	B	A	A	B	B	A	B	A	B	A	A	B	A	A	B	A	A	B	A	A	B	B	B	A	B	B	A	A	A	B	A	A	A	A	A	A	A	A	A	A
IND-064	B	B	B	B	B	A	A	A	B	B	B	B	A	B	A	B	B	B	A	B	B	A	B	B	A	A	B	B	A	B	B	B	A	A	A	B	A	B	B	B	B	B	B	B	B	A	B	A	B
IND-065	B	B	B	A	B	A	A	A	A	B	B	B	A	B	A	A	A	B	A	B	B	A	B	-	B	B	B	A	B	-	B	B	A	A	A	A	B	A	A	A	B	A	A	B	A	A	A	A	A
IND-066	A	B	A	A	B	A	A	A	B	B	A	A	A	B	A	A	B	B	A	A	A	A	B	A	A	A	A	B	A	A	A	B	B	A	A	A	A	A	A	A	B	B	B	A	B	A	B	B	B
IND-067	A	B	A	A	B	A	B	A	A	A	A	A	A	B	B	B	A	A	A	B	B	B	A	A	A	A	A	A	A	A	A	B	A	B	A	A	A	A	B	B	A	-	-	-	-	B	B	B	A
IND-068	A	A	A	B	B	B	A	B	B	B	A	B	A	-	-	-	-	-	A	A	A	A	B	A	A	A	A	B	A	A	A	B	B	A	B	B	A	B	A	A	B	B	B	A	B	A	A	B	B
IND-069	B	B	B	B	B	B	A	A	B	B	B	B	B	B	A	B	A	B	B	B	B	B	B	A	B	B	B	A	A	A	A	B	B	B	A	B	A	B	B	B	B	B	B	B	B	B	B	B	B
IND-070	-	B	B	B	B	B	A	B	B	B	B	B	B	B	B	B	B	B	A	B	B	B	B	B	A	A	B	B	A	B	B	B	B	B	B	A	A	B	B	B	B	B	B	A	B	B	A	B	B
IND-071	A	A	A	A	A	B	A	B	B	A	A	A	A	B	A	A	B	A	A	A	A	B	B	B	A	A	A	B	A	B	B	B	A	A	B	A	A	B	A	A	A	-	-	-	-	B	B	A	B
IND-072	A	B	A	A	A	B	B	B	B	A	A	A	A	B	B	A	B	A	A	A	A	B	B	A	A	A	A	B	A	A	A	B	A	A	A	B	A	B	A	A	A	B	B	A	B	B	B	A	B
IND-073	B	B	B	A	B	B	A	B	B	B	B	B	A	B	B	A	B	B	B	A	A	A	B	B	B	B	B	B	B	B	B	B	A	A	B	B	B	B	A	A	B	B	B	A	B	B	B	B	B
IND-074	B	B	B	B	B	B	A	B	B	B	A	A	B	B	A	A	B	B	A	A	A	A	B	B	A	A	B	A	A	A	B	B	B	A	B	A	B	B	B	B	B	B	-	B	B	B	A	B	A
IND-075	B	B	B	B	B	A	B	B	A	B	A	A	B	B	B	B	A	B	A	A	A	A	B	B	A	A	B	A	A	A	B	B	B	B	B	A	A	A	A	A	B	A	A	B	A	B	B	B	A
IND-076	B	A	A	A	A	A	B	B	A	A	B	B	B	B	B	B	B	B	A	A	A	B	B	B	B	B	A	B	B	B	B	B	A	B	B	A	B	B	A	A	B	B	B	B	B	-	B	-	A
IND-077	B	B	A	B	A	A	A	B	B	A	B	B	B	A	B	B	B	A	A	A	A	B	B	A	B	A	A	B	B	A	A	A	B	B	B	B	B	B	A	A	A	B	B	B	B	B	B	B	B
IND-078	B	A	A	B	A	B	B	B	B	A	A	A	B	A	A	B	B	A	A	B	A	A	B	B	B	B	A	B	B	B	B	A	A	B	B	B	B	B	A	-	A	B	B	B	B	A	B	B	B
IND-079	B	B	A	A	A	B	B	B	B	B	B	B	A	B	A	A	B	B	B	B	B	A	B	A	A	B	A	B	A	A	A	B	B	A	A	B	A	B	B	B	B	B	B	A	B	B	B	B	B
IND-081	B	B	B	B	B	B	B	A	B	B	B	B	A	B	B	B	B	B	B	B	B	B	B	A	A	B	B	B	A	A	A	B	B	B	A	B	A	B	B	B	B	B	B	B	B	B	A	B	B
IND-082	A	B	B	B	B	B	B	A	B	B	B	B	B	B	B	B	B	B	B	B	B	A	A	A	A	B	B	B	A	A	A	B	B	B	A	B	A	B	B	B	B	B	B	A	B	B	A	B	B
IND-083	A	A	B	B	A	A	A	A	A	B	B	B	A	B	A	A	A	A	B	A	-	A	A	B	B	B	A	A	A	B	B	A	B	A	A	A	A	A	A	A	B	A	A	B	A	B	A	B	A
IND-084	B	B	A	B	B	A	A	A	A	A	A	B	B	A	B	B	A	B	B	B	B	B	A	B	B	B	B	A	B	B	B	A	B	B	B	A	B	A	B	B	A	A	A	A	A	A	A	B	A
IND-085	A	B	B	A	B	B	B	B	B	B	B	B	B	B	B	B	B	B	B	B	B	B	B	A	B	B	B	B	B	B	B	B	A	B	B	B	B	B	B	B	B	-	-	-	-	A	A	A	B
IND-086	A	B	A	A	A	B	B	B	A	A	A	A	B	A	B	B	A	A	A	A	A	B	A	B	A	A	A	A	A	B	B	A	B	B	B	A	A	B	A	A	A	A	A	A	A	A	A	B	A
IND-088	B	A	B	B	B	B	A	B	B	A	A	A	A	A	A	A	B	B	B	A	A	A	B	B	B	B	B	B	B	A	A	A	A	A	B	B	B	B	A	A	A	B	A	B	B	A	B	B	B
IND-089	B	B	A	B	B	A	B	B	A	B	A	A	A	A	B	A	A	-	A	A	A	B	B	B	A	A	A	A	A	A	A	A	B	A	B	A	A	A	A	A	B	-	-	-	-	B	B	B	A
IND-090	A	A	A	B	A	A	A	A	A	A	A	A	B	A	A	B	A	A	B	A	B	B	A	A	B	B	A	A	B	A	A	A	B	B	A	B	B	A	B	B	A	A	A	B	-	B	B	B	A
IND-091	A	A	A	B	A	A	A	B	A	B	A	A	A	A	A	A	A	A	A	A	A	A	A	B	A	A	A	A	A	A	A	A	B	A	B	A	A	A	A	A	B	A	A	A	-	B	A	B	A
IND-101	-	-	-	A	B	B	A	B	A	B	B	B	B	B	A	B	B	B	A	A	B	A	A	B	A	A	B	B	A	A	B	B	A	A	B	A	A	B	B	B	B	B	-	B	B	A	B	A	B
IND-102	B	B	B	A	B	B	B	B	B	B	B	B	A	B	B	A	B	B	B	A	A	B	A	B	B	B	B	B	B	A	B	B	B	A	B	B	B	A	A	A	B	B	B	B	B	B	B	A	B
IND-103	B	A	B	B	B	B	B	A	B	A	A	A	B	-	-	-	-	-	A	A	A	B	B	B	B	A	B	B	B	B	B	A	A	B	A	B	B	B	A	A	A	-	-	-	-	B	A	A	B
IND-104	B	A	A	A	A	A	A	B	A	B	B	B	B	A	B	B	A	A	B	B	B	B	A	A	B	B	A	A	B	A	B	A	A	B	B	A	B	A	B	B	B	A	A	B	A	A	A	A	A
IND-105	A	A	A	A	B	B	B	B	B	A	A	A	B	A	B	B	B	A	B	A	B	B	A	A	B	B	A	B	A	A	A	B	A	B	B	B	A	B	B	B	A	B	B	A	B	B	B	A	B
IND-106	A	B	B	B	B	B	B	B	B	B	B	B	A	A	B	A	B	A	B	A	A	B	B	B	A	B	B	A	A	B	B	A	B	A	B	A	A	B	A	A	B	-	-	-	-	B	B	B	B
IND-109	A	B	B	A	B	A	B	B	B	B	A	A	A	B	B	A	A	B	A	A	A	B	B	B	A	A	A	B	A	B	B	B	A	A	B	B	A	B	A	A	B	B	-	A	B	B	B	A	B
IND-110	A	B	B	B	A	A	B	B	A	A	A	A	B	B	B	B	A	A	A	B	B	B	A	B	B	A	A	A	A	B	B	A	B	B	B	A	A	A	B	B	A	A	A	B	A	A	A	B	A
IND-111	A	B	B	B	B	B	B	B	B	A	A	A	A	A	B	A	B	B	A	A	A	B	B	A	B	A	B	B	B	A	A	A	A	B	B	B	B	B	A	A	A	B	B	A	B	B	B	B	A
IND-112	B	A	A	B	B	B	A	A	B	B	B	B	B	A	A	B	B	A	A	B	B	A	B	A	B	B	A	B	A	A	A	B	B	A	-	-	-	-	-	-	B	B	-	B	A	A	A	B	B
IND-113	A	A	A	A	B	A	B	-	A	B	A	A	A	B	B	A	A	B	A	A	A	B	A	A	A	A	B	B	B	A	A	B	A	A	B	B	B	A	A	A	B	A	A	B	A	B	A	A	A
IND-114	A	B	B	A	A	B	B	A	A	B	B	B	A	B	B	A	B	B	B	-	B	B	A	B	A	B	B	B	A	A	A	B	B	A	A	A	A	A	B	B	B	-	-	-	-	B	A	B	A
IND-115	B	B	A	A	B	A	A	B	A	B	A	A	B	B	A	B	A	B	A	A	A	A	B	A	B	A	B	B	B	B	B	B	B	B	B	B	B	A	A	A	B	B	A	A	B	B	B	A	A
IND-116	B	A	A	B	B	B	B	B	B	A	B	B	A	A	B	A	B	B	B	A	A	B	B	A	B	B	B	B	B	A	B	-	A	A	A	B	B	B	A	A	A	B	B	B	B	B	B	B	B
IND-117	A	A	B	B	B	A	A	A	A	A	A	A	A	B	A	A	A	A	A	A	A	A	A	B	B	A	A	A	B	B	B	B	B	A	A	A	B	A	A	A	A	A	A	A	A	A	A	B	A
IND-118	B	A	B	A	B	A	B	B	B	B	A	A	A	A	B	A	B	B	A	B	B	B	A	B	B	A	B	B	B	B	B	A	A	A	B	B	B	B	A	A	B	B	B	B	B	B	A	-	-
IND-120	B	A	A	A	B	B	B	B	B	B	A	A	A	B	B	A	B	B	A	B	B	B	A	B	B	A	B	B	A	B	B	B	B	A	B	B	A	B	B	B	B	B	B	B	B	B	B	B	B
IND-122	B	B	A	B	A	A	B	B	A	B	A	A	B	B	B	B	A	A	A	B	B	B	A	B	A	A	A	A	A	B	B	B	B	B	B	A	A	A	A	A	B	A	A	B	A	B	B	B	A
IND-123	A	A	A	-	-	-	-	-	A	A	A	A	B	A	B	B	A	A	B	A	A	B	A	B	B	B	A	A	A	A	B	A	A	B	A	A	A	A	A	A	A	A	A	A	A	A	B	B	A
IND-124	A	A	A	B	A	B	A	B	B	A	A	A	B	A	A	B	B	A	A	B	B	A	A	B	B	B	A	B	B	B	B	A	B	B	B	B	B	B	B	B	A	B	B	B	B	A	A	B	B
IND-125	B	B	A	B	A	B	B	A	B	B	B	B	A	B	A	B	B	B	B	A	A	B	B	B	A	B	-	B	A	-	B	B	A	B	B	A	A	B	A	A	B	B	B	A	B	B	B	A	B
IND-126	B	B	B	B	A	B	A	A	B	A	B	B	B	A	A	B	B	A	B	A	B	A	A	A	B	B	A	B	B	A	A	A	B	B	A	B	B	B	B	A	A	B	B	B	B	A	A	B	B
IND-127	B	B	A	A	A	A	B	A	B	A	A	A	A	A	B	A	A	A	A	B	B	A	A	A	A	A	A	B	A	A	A	A	A	A	A	B	A	A	A	A	A	B	B	B	B	A	B	A	A
IND-128	B	B	A	A	A	A	A	B	A	A	A	A	B	B	B	A	B	A	B	B	B	A	B	B	A	B	-	A	A	B	B	A	A	B	B	A	A	A	B	B	B	A	A	B	A	A	A	A	A
IND-129	B	A	A	A	A	A	-	A	A	B	A	A	B	B	A	B	A	A	A	A	A	A	A	B	A	A	A	A	A	B	B	B	A	A	A	A	A	A	A	A	B	A	A	B	A	A	A	A	A
IND-130	B	B	A	A	-	B	B	A	B	A	A	A	A	A	B	A	B	A	A	A	A	A	A	A	A	A	A	B	B	A	A	A	A	A	A	B	B	A	A	A	A	B	A	B	A	A	A	A	B
IND-131	-	-	-	B	A	B	B	B	B	B	A	A	B	B	B	B	B	A	A	B	B	B	B	B	A	A	A	B	B	A	A	B	B	B	B	B	B	B	B	B	B	B	B	A	B	B	B	B	B
IND-132	A	B	A	A	A	B	A	A	B	A	A	A	A	A	A	B	B	A	A	A	A	A	B	A	A	A	A	B	B	A	A	A	A	A	A	B	B	B	A	A	A	A	A	B	A	B	B	A	B
IND-133	B	B	B	A	B	B	A	A	B	B	A	A	B	B	A	B	B	B	A	A	A	A	B	A	A	A	B	A	A	A	A	B	B	B	A	A	A	B	A	A	B	B	A	B	B	A	A	B	B
IND-134	A	B	A	B	B	B	A	A	B	B	A	A	A	B	A	A	B	A	A	A	A	B	B	A	B	A	A	B	B	A	A	B	A	A	A	A	B	B	A	A	B	B	B	A	B	B	A	A	B
IND-135	B	B	A	B	A	A	B	A	A	B	B	B	B	B	B	B	A	A	B	A	B	B	A	B	B	B	A	A	B	B	B	B	B	B	A	A	B	A	B	B	B	A	A	B	A	B	A	B	A
IND-136	B	B	A	-	-	-	-	-	B	B	A	A	B	B	B	B	B	B	B	A	A	B	B	B	B	B	B	B	A	B	B	B	A	B	B	B	A	B	A	A	B	B	B	B	B	B	B	A	B
IND-137	-	-	-	B	A	A	A	B	A	A	B	B	B	A	A	B	A	A	B	A	B	B	A	B	B	B	A	A	A	A	A	A	B	B	B	A	B	A	B	B	A	A	A	B	A	B	B	A	A
IND-139	B	B	B	B	A	B	A	A	B	A	A	A	B	A	A	B	B	B	A	B	B	A	A	A	B	A	A	B	B	A	A	A	B	B	A	B	B	B	B	B	A	B	B	B	B	A	A	B	B
IND-140	A	B	B	A	B	A	B	B	A	B	A	A	B	B	B	B	A	B	A	B	B	B	A	A	B	B	B	B	B	A	A	B	B	A	A	B	B	A	B	B	B	A	A	A	A	A	A	A	A
IND-141	B	A	B	B	B	B	B	B	B	B	A	A	A	B	B	A	B	B	A	A	A	B	A	A	A	A	B	B	B	A	A	B	A	A	B	B	B	B	A	A	B	B	B	B	B	B	B	B	B
IND-142	B	B	A	A	B	A	B	B	A	B	B	B	B	B	B	B	A	B	A	A	A	B	A	B	A	A	B	A	A	B	B	A	B	B	B	A	A	A	A	A	B	A	A	B	A	B	B	A	A
IND-151	B	B	B	B	A	A	A	A	B	A	B	B	B	A	A	B	B	A	B	B	B	A	A	A	A	B	A	B	B	A	A	A	A	B	A	A	B	A	B	B	A	B	B	B	B	A	A	B	A
IND-152	A	A	A	B	A	A	A	A	A	A	B	B	B	A	A	B	A	B	B	B	B	A	A	B	B	B	A	A	B	B	B	A	A	B	A	B	B	A	B	B	A	A	A	A	A	A	A	A	A
IND-154	A	B	A	A	B	B	A	A	B	B	A	A	B	B	A	B	B	B	A	B	B	B	A	A	B	A	A	B	B	A	A	B	B	A	A	B	B	B	A	A	B	B	B	A	B	B	B	A	B
IND-155	B	A	B	B	B	B	B	A	B	B	A	A	B	B	B	B	B	B	A	B	B	B	B	A	A	A	B	B	B	A	A	A	A	A	A	B	A	B	B	B	B	B	B	B	B	A	B	B	B
IND-156	A	B	B	A	B	A	B	A	A	A	A	A	A	A	B	A	A	B	-	B	B	B	A	B	B	B	B	A	B	B	B	B	A	B	A	A	B	A	B	B	A	A	A	A	A	B	B	A	A
IND-157	A	B	A	B	B	B	B	A	B	B	A	A	B	B	B	B	B	B	A	B	B	B	A	B	B	A	B	B	B	B	B	B	A	B	A	B	B	B	B	B	B	B	B	A	B	B	B	A	B
IND-158	A	B	B	A	A	B	A	B	B	B	A	A	A	B	A	B	B	A	B	A	B	A	A	B	B	B	A	B	B	B	B	B	A	A	B	B	B	B	B	A	B	B	B	A	B	A	A	A	B
IND-159	B	A	A	A	B	B	A	B	B	B	B	B	A	B	A	A	B	A	B	B	B	B	A	B	B	B	A	B	B	A	A	B	B	B	-	B	B	B	B	B	B	B	B	B	B	A	A	A	B
IND-160	B	A	A	B	B	B	A	B	A	B	A	A	B	B	A	B	B	A	B	B	B	A	B	B	A	A	A	A	B	A	A	B	B	B	B	A	B	B	B	B	B	B	B	B	B	A	B	B	A
IND-161	B	B	A	B	B	A	A	B	A	B	B	B	B	B	A	B	B	B	B	B	B	A	A	A	B	B	B	A	A	A	A	A	B	B	B	A	B	A	B	B	B	A	A	B	A	A	A	B	A
IND-162	A	A	B	B	A	B	A	A	B	A	B	B	B	A	A	B	B	A	B	A	A	A	A	A	B	B	A	B	B	A	A	B	A	B	A	B	B	B	A	A	A	B	B	B	B	A	A	B	B
IND-163	B	B	A	A	B	A	A	B	A	B	A	A	B	B	A	B	A	B	A	A	B	A	A	B	B	A	B	A	B	B	B	A	B	B	B	A	B	A	B	B	B	B	B	A	B	-	-	-	-
IND-164	B	B	A	B	A	B	B	A	B	A	A	A	B	B	B	B	B	A	A	B	B	B	A	B	B	B	A	B	B	A	A	A	B	B	A	B	B	B	B	B	A	A	A	A	A	A	B	B	B
IND-165	-	B	B	A	B	A	B	A	A	B	B	B	B	A	B	B	B	B	B	B	B	B	A	B	B	B	B	B	A	B	B	A	A	B	A	A	B	B	B	B	B	B	B	B	B	B	A	A	A
IND-166	B	B	B	A	B	A	B	B	B	A	B	B	A	A	B	A	B	A	B	B	B	B	B	A	B	B	A	B	B	A	A	A	A	A	A	B	B	B	B	B	A	-	-	-	-	B	A	B	B
IND-167	A	B	A	B	A	B	A	A	A	A	A	A	B	B	B	B	A	B	A	B	B	B	A	B	A	A	B	A	B	B	B	B	A	B	B	A	B	A	B	B	A	-	-	-	-	B	A	A	A
IND-168	B	A	A	B	B	A	A	B	B	B	A	A	B	B	A	B	B	A	A	B	B	A	B	B	B	A	A	B	B	B	B	A	B	A	A	B	B	B	A	B	B	-	-	-	-	A	A	B	B
IND-171	A	B	B	A	B	B	A	A	B	B	B	B	B	A	A	B	B	B	B	B	B	A	B	B	B	B	B	B	B	B	B	A	A	B	A	B	B	B	B	B	B	-	-	-	-	A	B	A	B
IND-172	B	A	A	B	B	A	A	B	A	B	B	B	B	B	B	B	A	B	B	B	B	A	A	B	B	B	B	A	B	B	B	A	B	B	B	A	B	A	B	B	B	-	-	-	-	A	B	B	A
IND-173	B	B	B	A	B	B	A	B	A	A	B	B	A	B	A	A	A	B	B	B	B	A	A	B	B	B	B	A	A	B	B	B	B	A	B	A	A	A	B	B	A	-	-	-	-	A	A	B	A
IND-174	B	B	B	B	B	A	A	B	B	B	A	A	B	B	A	B	A	A	A	B	B	A	B	B	B	A	B	B	B	B	B	-	-	-	B	A	B	B	B	B	B	-	-	-	-	A	A	B	A
IND-176	B	A	A	B	A	A	A	B	A	B	B	B	B	B	A	B	A	A	B	B	B	A	A	B	B	B	A	A	B	A	A	B	B	B	B	A	B	A	B	B	A	-	-	-	-	B	B	B	A
IND-177	A	B	A	B	A	B	B	A	A	A	B	B	B	B	B	B	A	A	B	A	A	B	A	A	B	B	A	A	B	A	A	B	B	B	A	A	B	A	B	B	B	-	-	-	-	A	A	B	A
IND-179	B	A	A	A	A	B	B	A	B	A	A	A	A	B	B	A	B	A	A	B	B	B	B	A	A	A	A	B	A	A	A	A	A	A	A	B	A	B	B	B	A	-	-	-	-	B	-	A	B
IND-180	B	B	B	B	A	B	A	A	B	A	A	A	A	A	A	A	A	A	A	A	A	A	B	A	A	A	A	B	A	A	B	A	B	B	A	B	A	B	-	-	A	-	-	-	-	A	A	B	B
IND-181	A	B	A	A	B	B	A	B	B	A	A	A	B	B	A	B	B	B	A	B	B	A	B	A	A	A	B	B	A	A	A	A	B	B	B	B	A	B	B	A	A	-	-	-	-	B	B	B	B
IND-182	B	A	A	B	B	B	A	B	B	B	B	A	A	B	A	A	B	B	B	B	B	B	B	B	B	B	B	A	B	B	A	B	B	A	B	B	B	B	B	B	B	-	-	-	-	B	B	B	B
IND-183	B	B	B	B	B	A	A	B	A	B	A	A	B	B	A	B	A	B	A	B	B	A	A	A	A	A	B	A	B	B	B	B	B	B	A	B	B	A	B	B	B	-	-	-	-	A	A	B	A
IND-184	-	-	-	A	A	A	B	B	A	B	B	B	B	B	B	B	A	A	B	B	B	B	A	B	B	B	A	A	B	B	B	B	A	B	B	A	B	A	B	A	B	-	-	-	-	A	A	B	A
IND-186	B	A	A	B	A	B	A	A	A	A	A	A	A	A	A	A	B	A	A	B	B	A	B	B	A	A	A	A	A	B	B	A	B	A	A	A	A	B	B	A	A	-	-	-	-	B	B	B	B
IND-187	A	A	A	A	A	A	B	B	A	B	B	B	B	B	B	B	A	A	A	B	B	B	A	B	A	A	A	A	B	B	B	B	A	B	B	A	A	A	B	B	B	-	-	-	-	B	A	A	A
IND-189	A	A	B	A	B	B	B	B	B	B	A	A	A	B	B	B	B	B	A	A	B	B	B	B	A	B	B	A	A	B	A	B	A	A	B	A	A	B	A	A	B	-	-	-	-	B	B	A	B
IND-190	A	A	A	A	B	A	B	B	A	A	B	B	A	A	B	A	A	A	B	A	A	B	A	A	-	-	-	-	-	-	-	A	A	B	B	B	B	A	A	A	A	-	-	-	-	B	A	A	A
IND-191	B	B	B	B	B	A	A	B	B	A	B	B	B	B	A	B	B	B	B	B	B	A	A	A	B	B	B	B	B	A	-	B	B	B	B	B	B	A	B	B	B	B	B	B	B	A	A	B	B
IND-192	-	B	B	B	B	B	B	B	B	A	B	B	A	A	B	A	B	B	B	A	A	B	B	A	B	B	B	B	B	A	A	A	A	A	B	B	B	B	A	A	A	-	-	-	-	B	A	B	A
IND-193	-	A	A	B	A	B	A	B	B	B	A	A	B	-	-	-	-	-	A	B	B	A	B	A	A	A	-	B	A	A	A	B	B	B	B	B	A	B	B	B	A	B	B	A	B	A	B	B	B
IND-194	-	B	A	A	B	A	A	B	A	A	A	A	B	A	B	B	A	A	A	A	A	B	A	B	A	A	A	A	A	B	B	A	A	B	B	A	A	A	B	B	A	-	-	-	-	A	A	A	A
IND-195	-	A	B	B	B	B	A	B	B	B	A	A	B	B	A	B	B	B	A	B	B	B	B	B	A	A	B	B	A	B	B	B	B	B	B	B	A	B	A	A	B	-	-	-	-	B	B	B	B
IND-196	-	B	B	A	A	B	B	A	B	B	A	A	A	B	B	A	B	A	B	B	B	B	A	B	B	B	A	B	B	B	B	B	A	A	A	B	B	B	B	B	B	B	B	A	B	B	A	A	B
IND-197	-	B	A	B	B	A	A	B	A	B	A	A	B	B	A	B	B	A	A	A	A	A	B	A	A	A	-	A	A	A	A	B	A	A	B	A	A	B	B	B	B	A	A	A	A	A	A	A	A
IND-198	-	B	A	A	A	B	B	B	B	A	A	A	B	B	B	B	B	A	A	B	B	B	B	A	A	A	A	A	A	A	A	B	A	B	B	B	A	B	B	B	A	-	-	-	-	A	A	A	B
IND-201	-	B	B	A	-	B	B	B	B	B	A	A	A	B	B	A	B	B	A	A	A	B	B	B	B	A	B	B	B	A	B	A	A	A	B	B	B	B	A	A	B	-	-	-	-	A	A	A	A
IND-202	-	B	A	A	A	B	A	B	B	A	A	B	B	A	A	B	B	A	B	B	B	A	B	B	B	B	A	B	A	A	B	A	A	B	B	B	A	B	A	A	A	-	-	-	-	A	A	A	B
IND-203	-	A	B	B	B	A	A	B	A	A	A	A	A	B	B	A	A	B	A	A	A	A	A	B	A	A	B	A	A	B	B	B	A	A	B	A	A	A	A	A	B	-	-	-	-	A	A	A	A
IND-204	-	B	B	B	A	B	B	B	B	B	B	B	B	A	A	B	B	A	B	B	B	B	-	A	A	B	B	B	A	A	A	A	A	B	A	B	A	B	B	B	B	-	-	-	-	B	B	B	B
IND-205	-	A	A	B	A	A	A	B	-	B	B	-	A	B	A	A	A	A	B	A	A	A	A	B	B	B	A	A	B	B	B	B	B	A	B	A	B	A	A	A	B	A	A	-	A	B	B	B	A
IND-206	-	B	A	A	B	A	A	A	A	A	A	A	B	A	A	B	A	A	A	A	A	A	A	A	A	A	A	A	B	A	A	A	A	B	A	A	A	A	A	A	A	-	-	-	-	A	A	A	A
IND-207	-	A	B	B	B	A	A	A	A	A	A	A	A	A	A	A	A	B	B	B	B	B	A	A	B	B	B	A	B	A	A	A	B	A	A	B	B	A	B	B	A	-	-	-	-	B	A	B	A
IND-209	-	B	B	B	B	B	B	B	A	A	A	A	B	B	B	B	B	B	A	B	B	B	B	B	A	A	B	B	A	B	B	B	B	B	B	B	A	B	B	B	-	-	-	-	-	B	B	B	B
IND-210	-	B	A	A	B	B	B	A	B	B	A	B	B	B	B	B	B	B	B	A	A	B	A	B	B	B	B	B	A	B	B	B	A	B	A	B	A	B	B	B	B	-	-	-	-	B	A	B	B
IND-211	B	B	B	A	B	A	A	B	B	B	B	B	B	B	A	B	A	B	B	B	B	A	A	A	B	B	B	B	B	B	B	B	-	-	B	B	B	A	B	B	B	-	-	-	-	A	A	A	B
IND-212	A	B	B	B	B	A	A	A	A	B	A	A	A	B	A	A	A	B	B	B	B	A	A	B	B	B	B	A	B	A	A	B	A	B	A	A	B	A	B	B	B	-	-	-	-	A	A	B	A
IND-213	A	B	A	A	B	A	A	A	A	B	B	B	B	B	A	B	A	A	B	B	B	A	A	B	B	B	A	A	B	B	B	B	A	B	A	A	B	A	B	B	B	-	-	-	-	B	A	A	A
IND-214	B	B	A	A	B	B	A	B	B	A	B	B	B	-	-	-	-	-	A	A	A	A	B	A	B	A	A	B	B	A	A	-	-	-	B	B	B	B	A	B	A	-	-	-	-	A	A	A	B
IND-215	B	A	B	B	B	B	B	A	B	B	A	A	A	B	B	A	B	B	A	A	A	A	B	A	A	A	B	B	A	B	B	B	A	A	A	B	A	B	B	B	B	-	-	-	-	B	B	A	B
IND-218	B	B	A	A	B	A	A	B	B	B	B	B	B	B	A	B	A	A	A	B	B	A	A	B	A	A	A	A	B	B	B	A	A	B	B	A	B	B	A	B	A	-	-	-	-	A	A	A	A
IND-221	B	B	A	A	A	A	A	A	A	A	B	B	B	B	A	B	A	B	B	A	A	A	A	A	B	B	-	A	A	A	A	A	A	B	A	A	B	A	A	A	B	A	A	A	A	B	B	A	A
IND-225	B	B	A	B	A	B	B	B	B	B	B	B	B	A	B	B	B	A	B	B	B	B	B	B	B	B	A	B	B	B	-	-	B	B	B	B	B	B	B	B	B	B	B	B	B	A	A	B	B
IND-226	-	B	B	B	A	A	A	B	A	B	B	B	B	B	B	B	A	B	A	B	B	B	B	B	A	A	B	A	A	B	B	B	B	B	A	A	A	B	B	B	B	-	-	-	-	B	B	B	A
IND-228	B	B	B	B	B	B	A	A	B	A	B	B	B	-	-	-	-	-	B	A	B	B	B	B	B	B	B	A	B	B	B	A	A	B	A	A	B	B	A	B	A	-	-	-	-	B	B	A	B
IND-230	-	-	-	B	B	B	A	B	B	B	B	B	B	B	B	B	B	B	B	A	A	B	B	A	B	B	B	B	A	A	A	B	B	B	B	B	A	B	A	A	B	-	-	-	-	B	B	B	B
IND-231	B	A	A	B	A	A	A	B	A	B	A	A	B	A	A	B	A	A	A	B	B	A	A	B	B	A	A	A	B	B	B	A	B	B	B	A	B	A	B	B	B	-	-	-	-	A	A	B	A
IND-232	B	B	A	B	B	B	A	A	B	B	B	B	B	A	A	B	B	B	B	B	B	A	B	B	B	B	B	B	B	B	B	A	B	B	A	B	B	B	B	B	B	-	-	-	-	A	A	B	B
IND-234	B	B	A	A	A	B	A	B	B	B	A	A	B	B	A	B	B	A	B	B	B	A	B	A	B	B	A	A	B	A	A	-	B	B	A	B	B	B	A	A	B	-	-	-	-	A	A	B	B
IND-236	-	-	-	B	B	B	B	A	B	B	B	B	B	A	B	B	B	B	B	A	B	B	A	B	B	B	A	B	B	A	B	A	B	A	A	B	B	B	B	B	B	-	-	-	-	B	B	B	B
IND-237	A	B	B	B	B	A	A	A	B	B	B	B	A	B	A	B	B	B	B	B	B	A	A	A	A	B	B	B	A	A	A	B	B	B	A	B	A	A	A	A	B	-	-	-	-	A	A	B	B
IND-239	A	A	A	A	A	B	B	B	B	A	B	B	A	A	B	A	B	A	B	A	B	B	B	B	B	B	A	B	B	B	B	A	A	A	B	B	B	B	A	A	A	-	-	-	-	B	B	A	B
IND-240	A	B	A	A	B	B	B	B	B	B	A	A	A	B	B	A	B	B	B	B	B	B	B	A	B	B	B	B	B	A	A	A	A	A	B	B	B	B	B	B	B	-	-	-	-	A	A	A	B
IND-241	B	B	B	A	B	A	B	A	A	A	B	B	A	A	A	A	B	B	B	A	A	A	A	B	A	B	B	B	A	B	B	A	B	B	A	A	A	A	A	A	A	-	-	-	-	A	A	B	A
IND-242	A	B	B	A	B	B	B	B	B	A	A	A	A	A	A	B	B	A	B	A	A	A	B	B	B	B	A	B	B	B	B	A	A	B	B	B	B	B	A	A	A	-	-	-	-	A	A	A	B
IND-245	A	B	B	B	B	B	A	B	B	B	A	A	B	A	A	A	A	-	A	B	B	B	B	B	B	A	B	A	B	B	B	B	B	B	B	B	B	B	A	B	B	-	-	-	-	B	B	B	B
[truncated: 155 more columns]

## Sheet: Map + marker positions
	Linkage group 1
	Locus	Group	Position
1	MTIC194	1	0
2	MtB301	1	9.5
3	MTIC167	1	13
4	MtB46	1	17.9
5	MtB269	1	24.3
6	MTIC448	1	30.4
7	MTIC084	1	36.4
8	MTIC441	1	37.6
9	MTIC447	1	43.8
10	E12M47.512	1	48.1
11	E13M50.252	1	54.6
12	MTIC312	1	57.3
13	MTIC125	1	77.1
14	MTIC177	1	85.5
15	EM12M52.333	1	92.3
16	MTIC146	1	100.2
17	EM12M60.562	1	103.6
18	MTIC285	1	110.1
19	MTIC064	1	111.7
20	EM1260.549	1	119.7
		20 markers
	Linkage group 2
1	Locus	Group	Position
2	MTIC405	2	0
3	DMI1441	2	17.6
4	MTIC019	2	23.7
5	MTIC361	2	36.3
6	MTIC452	2	41.7
7	MtB2	2	49.6
8	MtB205	2	60
9	MtB45	2	66.7
10	E12M62.378	2	73.1
11	E12M50.306	2	84.7
12	E12M49.758	2	90.4
13	E13M62.420	2	111
14	E14M60.287	2	115.4
15	L02.1100	2	122.1
16	MTIC138	2	127.2
17	E12M52.246	2	135.7
18	E12M52.250	2	141.9
19	E13M50.665	2	152.5
20	L03.1900	2	155.4
21	E13M50.673	2	159.6
22	E14M60.389	2	164
23	MTIC067	2	166.1
24	MTIC451	2	168.2
25	MTIC127	2	177.3
		24 markers
	Linkage group 3
	Locus	Group	Position
1	MTIC169	3	0
2	MTIC136	3	4.7
3	MtB319	3	10.8
4	MTIC1179	3	12
5	MtB199	3	13.6
6	MTIC742	3	15
7	R_24D15R	3	18.7
8	MTIC047	3	21.9
9	E12M60.476	3	27.3
10	MtB138	3	29.5
11	E13M50.412	3	34
12	MtB159	3	37.9
13	MTIC124	3	41.3
14	E12M60.230	3	52.2
15	MtB14	3	59.5
16	MTIC051	3	68.2
17	G06.830	3	73.4
18	MTIC221	3	77.3
19	E12M60.252	3	82.8
20	E12M52.195	3	87
21	h2_11A20	3	113.4
22	E12M49.420	3	124.6
23	E12M49.363	3	126.9
24	MtB76	3	130.2
25	MtB6	3	130.2
26	MtB141	3	134.8
27	MTIC128	3	137.1
28	MtB172	3	139.4
29	MtB122	3	141.8
30	MTIC377	3	154.5
31	MTIC371	3	155.9
32	MTIC237	3	156.9
33	MTIC044	3	158.3
34	MTIC077	3	159.8
		34 markers
	Linkage group 4
	Locus	Group	Position
1	MTIC331	4	0
2	MTIC033	4	10.7
3	E14M60.280	4	19.5
4	MTIC234	4	24.6
5	MTIC435	4	32
6	G03.350	4	42.6
7	E12M47.409	4	45.2
8	MTIC090	4	49.7
9	E12M50.232	4	54.1
10	MTIC089	4	60.2
11	E12M52.257	4	69.8
12	MTIC249	4	79.1
13	MTIC485	4	86.7
14	MTIC490	4	89.5
15	E13M61.136	4	98.6
16	MTIC303	4	110.1
17	L07.600	4	114.8
18	MTIC186	4	122.3
19	E13M61.146	4	127.4
20	MTIC037	4	142.3
21	MTIC297	4	144
22	MTIC326	4	144.6
23	MTIC094	4	145
24	MTIC477	4	145.3
25	MTIC347	4	146.5
		25 markers
	Linkage group 5
	Locus	Group	Position
1	MTIC204	5	0
2	MTIC078	5	12.2
3	NFP1660	5	20.5
4	MTIC148	5	28.1
5	E12M60.324	5	36.8
6	E12M50.432	5	43.4
7	MtB23	5	53.3
8	MtB94	5	62
9	E12M47.307	5	71.1
10	MTIC349	5	83.2
11	MtB214	5	93.4
12	MtB310	5	107.8
13	E13M55.629	5	130.2
14	E12M49.300	5	139.9
15	MTIC079	5	149.6
16	E12M50.212	5	157.6
17	MTIC059	5	162.4
18	E12M62.245	5	168.6
19	E13M62.590	5	176.9
20	G17.1300	5	184.7
21	MTIC060	5	199.9
		21 markers
	Linkage group 6
	Locus	Group	Position
1	E14M60.753	6	0
2	M10.1000	6	6.6
3	MTIC134	6	9.1
4	E12M52.288	6	30.9
5	G06.1400	6	50.5
6	L07.1100	6	59.2
7	E13M50.572	6	63.9
8	E13M62.580	6	70.4
9	M10.1900	6	75.7
10	L12.600	6	76
11	E13M62.597	6	77.6
12	E12M47.378	6	82
13	M10.950	6	85.7
14	E13M61.511	6	89.7
15	E13M61.534	6	93.1
16	E12M49.265	6	97.9
17	MTIC153	6	100
18	E14M60.407	6	106.2
19	E12M60.398	6	112.8
20	E13M50.304	6	122.8
21	MTIC343	6	132.2
		21 markers
	Linkage group 7
	Locus	Group	Position
1	MTIC088	7	0
2	E13M61.469	7	5.2
3	MTIC240	7	9.4
4	MTIC147	7	10.9
5	E12M47.269	7	23.4
6	MTIC226	7	36.9
7	MTIC232	7	40.1
8	MTIC432	7	49.6
9	MTIC273	7	56.3
10	MTIC082	7	71.4
11	MTIC246	7	86.7
12	MTIC470	7	93.9
13	MTIC183	7	99.6
14	MTIC471	7	102.5
15	MtB253	7	105.9
16	MtB66	7	110.7
17	MtB306	7	113.5
18	MTIC252	7	119.2
19	MTIC335	7	127.4
20	MTIC333	7	130.4
21	MtB124	7	133.9
		21 markers
	Linkage group 8
	Locus	Group	Position
1	MtB311	8	0
2	MtB247	8	2.4
3	MTIC075	8	11
4	MTIC006	8	25.9
5	MTIC308	8	40.7
6	DMI3427	8	46
7	MtB58	8	53.4
8	MTIC081	8	53.8
9	MTIC135	8	55.4
10	MTIC248	8	60.5
11	MtB333	8	74.9
12	MtB225	8	89.9
13	MTIC029	8	110.8
14	MtB3	8	118.4
15	MTIC481	8	121.6
16	MtB234	8	125.3
17	MtB44	8	134.5
18	MTIC235	8	145.7
		18 markers
		TOTAL = 184

## Sheet: Raw data
Bin	Block	Strain	Line	Tag	Plant set	Leaf number - 6 weeks	Days to flowering	Number of fruits	Fruit weight (g)	Avg fruit weight (g)	Shoot weight (g)	Number of nodules	Primary branch number	Root weight (g)
1	1	Naut	69	50	1	11	72	10	0.617	0.0617	1.1707	.	2	1.682
1	1	Naut	184	51	1	.	.	.	.	.	.	.	.	.
1	1	Naut	205	52	1	.	.	.	.	.	.	.	.	.
1	1	Naut	37	53	1	.	.	.	.	.	.	.	.	.
1	1	Naut	89	54	1	.	.	.	.	.	.	.	.	.
1	1	Naut	204	55	1	20	32	18	1.912	0.106222	0.5434	42	5	0.597
1	1	Naut	30	56	2	.	.	.	.	.	.	.	.	.
1	1	Naut	36	57	1	19	33	10	1.277	0.1277	0.2913	.	1	0.547
1	1	Naut	135	58	1	.	.	.	.	.	.	.	.	.
1	1	Naut	117	59	1	30	31	12	1.748	0.145667	0.4982	113	1	0.52
1	1	Naut	182	62	1	13	31	8	0.879	0.109875	0.1758	.	1	0.449
1	1	Naut	113	63	1	23	31	25	2.067	0.08268	0.502	139	1	0.551
1	1	Naut	65	64	1	24	33	10	1.176	0.1176	0.4904	.	1	0.721
1	1	Naut	43	65	1	24	37	21	2.473	0.117762	0.5454	145	2	1.034
1	1	Naut	88	66	1	6	52	5	0.247	0.0494	0.12	.	1	0.309
1	1	Naut	155	67	1	20	33	13	1.126	0.0866154	0.5452	91	1	0.499
1	1	Naut	192	68	1	.	.	.	.	.	.	.	.	.
1	1	Naut	86	69	1	14	39	16	1.073	0.0670625	0.5788	.	2	0.365
1	1	Naut	175	70	1	14	38	15	0.985	0.0656667	0.7454	130	1	0.513
1	1	Naut	156	71	1	23	30	12	1.395	0.11625	0.3069	101	2	0.693
1	1	Naut	91	72	1	.	.	.	.	.	.	.	.	.
1	1	Naut	11	73	1	23	30	15	1.63	0.108667	0.6403	115	1	0.255
1	1	Naut	116	74	1	14	32	16	1.06	0.06625	0.9029	104	1	0.829
1	1	Naut	26	75	1	11	61	8	0.488	0.061	0.9514	.	2	0.611
1	1	Naut	27	76	1	.	.	.	.	.	.	.	.	.
1	1	Naut	115	77	1	19	34	21	1.111	0.0529048	1.0282	141	1	0.774
1	1	Naut	164	78	1	27	30	15	1.364	0.0909333	0.3185	83	1	0.55
1	1	Naut	211	79	1	26	41	22	2.636	0.119818	0.5395	294	1	0.908
1	1	Naut	10	80	1	14	41	14	1.414	0.101	0.4251	119	1	0.531
1	1	Naut	136	81	1	15	33	18	1.426	0.0792222	0.4653	73	1	0.429
1	1	Naut	132	82	1	17	33	22	1.783	0.0810455	0.3387	77	1	0.527
1	1	Naut	12	83	1	13	32	8	0.916	0.1145	0.2061	62	1	0.205
1	1	Naut	42	84	1	15	37	15	0.991	0.0660667	0.618	184	1	0.59
1	1	Naut	176	85	1	32	29	15	2.086	0.139067	0.3043	102	1	0.591
1	1	Naut	215	86	1	21	32	21	2.2248	0.105943	1.307	165	1	1.658
1	1	Naut	151	87	1	20	33	17	1.88	0.110588	0.4292	150	1	0.61
1	1	Naut	122	88	1	14	34	5	0.481	0.0962	0.1361	58	1	0.437
1	1	Naut	163	89	1	20	30	4	0.58	0.145	0.2626	69	1	0.368
1	1	Naut	206	90	1	19	32	12	1.235	0.102917	0.3401	103	2	0.425
1	1	Naut	25	91	1	27	32	11	1.064	0.0967273	0.4483	100	2	0.622
1	1	Naut	179	92	1	27	29	23	1.789	0.0777826	0.4293	84	1	0.684
1	1	Naut	221	93	1	19	40	22	2.273	0.103318	0.4002	84	1	0.856
1	1	Naut	186	94	1	17	33	13	1.013	0.0779231	0.3978	.	1	0.48
1	1	Naut	212	95	1	.	.	.	.	.	.	.	.	.
1	1	Naut	79	96	1	.	.	.	.	.	.	.	.	.
1	1	Naut	44	97	1	26	38	15	1.377	0.0918	0.5952	.	2	0.448
1	1	Naut	19	98	1	12	29	0	0	0	0.1369	28	1	0.432
1	1	Naut	152	99	1	.	.	.	.	.	.	.	.	.
1	1	Naut	17	100	1	.	.	.	.	.	.	.	.	.
1	1	Naut	5	101	1	23	30	18	1.455	0.0808333	0.3882	49	1	0.434
1	1	Naut	131	102	1	13	55	29	2.308	0.0795862	1.6179	193	2	2.158
1	1	Naut	173	103	1	7	44	4	0.471	0.11775	0.4149	72	3	0.642
1	1	Naut	193	104	1	24	35	19	1.449	0.0762632	0.6984	164	1	0.541
1	1	Naut	56	105	1	19	36	14	0.932	0.0665714	0.9848	.	1	0.731
1	1	Naut	154	106	1	.	.	.	.	.	.	.	.	.
1	1	Naut	190	107	1	.	.	.	.	.	.	.	.	.
1	1	Naut	126	108	1	.	.	.	.	.	.	.	.	.
1	1	Naut	41	109	1	16	39	26	1.076	0.0413846	2.5881	.	1	5.662
1	1	Naut	218	110	1	22	40	15	1.68	0.112	0.5078	144	1	0.589
1	1	Naut	33	111	1	20	41	18	1.231	0.0683889	0.5329	.	2	1.076
1	1	Naut	63	112	1	20	33	6	0.623	0.103833	0.3084	.	1	0.433
1	1	Naut	142	113	1	21	33	12	1.383	0.11525	0.4739	69	1	0.428
1	1	Naut	232	114	1	18	32	7	0.811	0.115857	0.3835	81	1	0.492
1	1	Naut	242	116	1	24	33	14	1.36	0.0971429	0.3297	164	1	0.548
1	1	Naut	120	117	1	9	84	29	1.06	0.0365517	0.9339	275	1	0.678
1	1	Naut	114	118	1	14	45	11	0.835	0.0759091	1.5509	101	1	0.764
1	1	Naut	161	119	1	27	32	15	1.8075	0.1205	0.5342	111	1	0.663
1	1	Naut	22	120	1	31	38	22	2.669	0.121318	0.9902	282	3	0.988
1	1	Naut	125	121	1	17	31	8	0.721	0.090125	0.1535	29	1	0.337
1	1	Naut	32	122	1	17	34	14	1.377	0.0983571	0.406	56	1	0.44
1	1	Naut	160	123	1	.	.	.	.	.	.	.	.	.
1	1	Naut	29	124	1	12	40	12	0.938	0.0781667	0.5045	.	1	0.678
1	1	Naut	103	125	1	20	39	10	0.795	0.0795	0.2993	113	1	0.798
1	1	Naut	118	126	1	25	34	14	1.209	0.0863571	0.8953	204	2	0.814
1	1	Naut	230	127	1	19	32	16	2.255	0.140937	0.4635	124	1	0.565
1	1	Naut	7	128	1	15	31	8	1.064	0.133	0.2015	79	1	0.419
1	1	Naut	241	129	1	11	44	12	1.394	0.116167	0.5786	97	1	0.767
1	1	Naut	78	130	1	7	67	1	0.089	0.089	0.0556	.	1	0.029
1	1	Naut	167	131	1	23	39	29	1.934	0.0666897	0.6595	141	1	0.716
1	1	Naut	214	132	1	17	38	26	1.894	0.0728462	1.1977	192	1	0.614
1	1	Naut	35	133	1	.	.	.	.	.	.	.	.	.
1	1	Naut	224	134	1	21	40	28	1.473	0.0526071	0.6933	169	1	0.897
1	1	Naut	234	135	2	9	62	25	1.944	0.07776	2.2964	.	3	0.746
1	1	Naut	109	136	1	17	32	9	0.725	0.0805556	0.7364	128	1	0.515
1	1	Naut	220	137	1	24	32	33	2.307	0.0699091	1.2631	211	1	1.401
1	1	Naut	209	138	1	.	.	.	.	.	.	.	.	.
1	1	Naut	34	139	2	15	35	0	0	0	0.2264	.	1	0.491
1	1	Naut	62	140	1	19	40	13	0.95	0.0730769	0.3824	.	3	0.357
1	1	Naut	64	141	1	21	35	13	1.58	0.121538	0.2562	.	1	0.317
1	1	Naut	59	143	1	12	42	17	2.636	0.155059	0.7076	231	1	0.758
1	1	Naut	77	144	1	15	32	11	1.066	0.0969091	0.5538	.	1	0.384
1	1	Naut	13	145	1	28	29	13	1.932	0.148615	.	.	.	.
1	1	Naut	183	146	1	20	35	10	0.975	0.0975	0.6695	.	1	0.474
1	1	Naut	202	147	1	9	42	3	0.167	0.0556667	.	.	.	.
1	1	Naut	82	148	1	.	.	.	.	.	.	.	.	.
1	1	Naut	157	149	1	18	31	11	1.173	0.106636	0.2457	26	1	0.104
1	1	Naut	134	150	1	27	37	51	2.562	0.0502353	1.9702	105	4	1.506
1	1	Naut	181	151	1	18	31	7	0.73	0.104286	0.1992	.	1	0.42
1	1	Naut	201	152	1	0	.	0	0	0	.	.	.	.
1	1	Naut	137	153	1	21	29	11	0.954	0.0867273	0.2962	36	1	0.06
1	1	Naut	90	154	1	.	.	.	.	.	.	.	.	.
1	1	Naut	102	155	1	20	34	16	2.186	0.136625	0.3931	152	1	0.151
1	1	Naut	124	156	1	14	36	10	0.92	0.092	0.1485	79	1	0.352
1	1	Naut	180	157	1	22	33	18	1.461	0.0811667	0.3064	.	1	0.476
1	1	Naut	165	158	1	11	44	19	1.649	0.0867895	0.8312	230	2	0.774
1	1	Naut	168	159	1	24	37	23	2.079	0.0903913	0.5601	70	1	0.398
1	1	Naut	187	160	1	16	31	7	0.557	0.0795714	0.2305	39	1	0.515
1	1	Naut	110	161	1	18	36	11	1.169	0.106273	0.7298	213	1	0.657
1	1	Naut	177	162	1	32	30	21	1.797	0.0855714	0.4647	58	1	0.647
1	1	Naut	71	163	1	12	38	1	0.037	0.037	1.0666	28	2	0.802
1	1	Naut	231	164	1	.	.	.	.	.	.	.	.	.
1	1	Naut	112	165	1	21	30	20	2.229	0.11145	0.4889	112	1	0.776
1	1	Naut	67	166	1	32	34	26	1.841	0.0708077	0.6755	32	1	0.087
1	1	Naut	51	167	1	17	35	13	0.946	0.0727692	0.1904	.	1	0.436
1	1	Naut	128	168	2	10	.	7	0.549	0.0784286	0.2338	.	1	0.398
1	1	Naut	83	169	1	26	35	14	2.15	0.153571	0.4315	.	1	0.595
1	1	Naut	207	170	1	19	35	21	2.168	0.103238	0.5984	54	1	0.644
1	1	Naut	68	171	1	17	32	9	1.169	0.129889	0.2481	.	1	0.426
1	1	Naut	23	172	1	18	34	11	0.917	0.0833636	0.329	70	1	0.559
1	1	Naut	55	174	1	21	35	9	1.506	0.167333	0.3939	102	1	0.578
1	1	Naut	84	175	1	12	35	5	0.41	0.082	0.1994	66	1	0.396
1	1	Naut	245	176	1	20	32	16	2.014	0.125875	0.291	104	1	0.132
1	1	Naut	21	177	1	18	31	28	1.616	0.0577143	0.6271	113	1	0.567
1	1	Naut	194	178	1	21	39	21	2.483	0.118238	0.5798	120	1	0.83
1	1	Naut	81	179	1	16	32	6	0.437	0.0728333	0.4347	68	1	0.355
1	1	Naut	240	180	1	.	.	.	.	.	.	.	.	.
1	1	Naut	217	181	1	37	39	28	2.463	0.0879643	0.842	224	1	1.16
1	1	Naut	6	182	1	16	32	7	0.535	0.0764286	0.2138	55	1	0.457
1	1	Naut	106	183	1	26	40	38	2.879	0.0757632	2.1873	401	2	1.828
1	1	Naut	31	184	2	.	.	.	.	.	.	.	.	.
1	1	Naut	101	185	1	.	.	.	.	.	.	.	.	.
1	1	Naut	111	186	1	20	33	20	1.514	0.0757	0.4879	62	1	0.546
1	1	Naut	158	187	1	14	36	11	0.981	0.0891818	0.298	61	1	0.13
1	1	Naut	74	188	1	.	.	.	.	.	.	.	.	.
1	1	Naut	140	189	1	27	45	20	1.761	0.08805	2.5584	262	1	1.88
1	1	Naut	239	190	1	.	.	.	.	.	.	.	.	.
1	1	Naut	213	191	1	40	44	22	3.105	0.141136	1.5065	254	3	2.128
1	1	Naut	66	193	2	.	.	.	.	.	.	.	.	.
1	1	Naut	130	194	1	34	33	27	1.896	0.0702222	0.7363	236	3	0.886
1	1	Naut	226	195	1	20	34	10	1.322	0.1322	0.3926	85	1	0.464
1	1	Naut	172	196	1	14	32	12	0.819	0.06825	0.2604	55	1	0.526
1	1	Naut	16	197	1	.	.	.	.	.	.	.	.	.
1	1	Naut	228	198	1	13	50	10	0.953	0.0953	0.4073	70	2	0.395
1	1	Naut	3	199	1	24	32	16	2.163	0.135187	0.4161	60	1	0.589
1	1	Naut	75	200	1	.	.	.	.	.	.	.	.	.
1	1	Naut	38	201	1	.	.	.	.	.	.	.	.	.
1	1	Naut	197	202	1	25	41	19	1.74	0.0915789	0.837	86	1	0.311
1	1	Naut	169	203	1	28	38	13	0.884	0.068	0.6945	65	1	0.192
1	1	Naut	24	204	1	.	.	.	.	.	.	.	.	.
1	1	Naut	166	205	1	30	29	20	2.459	0.12295	0.3256	61	1	0.066
1	1	Naut	52	206	1	22	34	17	1.575	0.0926471	0.333	79	1	0.581
1	1	Naut	141	207	1	31	34	19	2.29	0.120526	0.5474	107	3	0.113
1	1	Naut	191	208	1	10	53	24	3.013	0.125542	1.567	363	1	0.58
1	1	Naut	236	209	1	9	78	14	1.93	0.137857	1.7603	247	2	1.005
1	1	Naut	72	210	1	.	.	.	.	.	.	.	.	.
1	1	Naut	162	211	1	30	32	25	2.838	0.11352	0.5203	148	1	0.196
1	1	Naut	20	212	1	30	33	29	3.159	0.108931	0.884	65	2	0.347
1	1	Naut	54	213	1	24	33	16	1.682	0.105125	0.4079	121	1	0.432
1	1	Naut	76	214	1	18	32	13	1.153	0.0886923	0.2335	47	1	0.351
1	1	Naut	171	215	1	33	35	19	2.969	0.156263	0.7525	141	1	0.634
1	1	Naut	189	216	1	28	31	30	2.175	0.0725	0.8398	95	1	0.894
1	1	Naut	129	217	1	18	41	14	1.265	0.0903571	0.5466	89	1	0.679
1	1	Naut	60	218	1	28	33	32	2.893	0.0904062	0.4008	122	1	0.525
1	1	Naut	127	219	1	26	28	24	1.892	0.0788333	0.3674	24	1	0.215
1	1	Naut	174	220	1	.	.	.	.	.	.	.	.	.
1	1	Naut	4	221	1	18	32	8	0.844	0.1055	0.2149	26	1	0.359
1	1	Naut	104	222	1	.	.	.	.	.	.	.	.	.
1	1	Naut	159	223	1	19	30	10	0.914	0.0914	0.4979	110	1	.
1	1	Naut	195	226	1	13	31	6	0.437	0.0728333	0.153	76	1	0.045
1	1	Naut	85	227	1	24	31	8	0.994	0.12425	0.3434	70	1	0.382
1	1	Naut	139	228	1	36	35	16	1.848	0.1155	0.5193	59	1	0.562
1	1	Naut	105	229	1	.	.	.	.	.	.	.	.	.
1	1	Naut	123	230	1	26	35	21	2.071	0.098619	0.6146	90	1	0.692
1	1	Naut	170	231	1	24	45	16	1.745	0.109063	1.6491	322	1	1.108
1	1	Naut	40	232	1	29	33	18	2.567	0.142611	0.4279	170	4	0.869
1	1	Naut	196	233	1	.	.	.	.	.	.	.	.	.
1	1	Naut	198	234	1	.	.	.	.	.	.	.	.	.
1	1	Naut	210	235	1	17	35	13	0.558	0.0429231	0.352	44	1	0.42
1	1	Naut	70	236	1	9	41	5	0.591	0.1182	0.2657	111	1	0.369
1	1	Naut	143	238	1	32	39	19	2.101	0.110579	0.8707	194	1	0.86
1	1	Naut	203	239	1	16	45	19	2.594	0.136526	0.8652	250	2	1.35
1	1	Naut	133	240	1	0	35	22	1.651	0.0750455	0.7357	112	1	0.691
1	1	Naut	237	241	1	26	.	0	0	0	.	.	.	.
1	1	Naut	28	242	1	1	.	0	0	0	0.0045	.	1	0.002
1	1	Naut	225	243	1	.	.	.	.	.	.	.	.	.
1	1	Naut	57	244	1	15	37	12	1.035	0.08625	0.2964	80	2	0.385
1	1	Naut	73	245	1	.	.	.	.	.	.	.	.	.
2	1	Sals	52	246	1	19	33	13	1.288	0.0990769	0.2047	41	2	0.437
2	1	Sals	65	247	1	28	31	15	1.659	0.1106	0.3193	.	1	0.324
2	1	Sals	165	248	1	21	34	12	1.207	0.100583	0.5367	.	1	0.365
2	1	Sals	232	249	1	15	48	12	1.694	0.141167	0.9334	.	3	0.878
2	1	Sals	4	250	1	16	34	5	0.741	0.1482	0.1249	.	1	0.369
2	1	Sals	20	251	1	20	31	6	0.466	0.0776667	0.2681	.	1	0.363
2	1	Sals	7	252	1	18	32	11	0.921	0.0837273	0.4031	.	2	0.42
2	1	Sals	212	253	1	21	46	13	1.985	0.152692	0.5245	.	1	0.594
2	1	Sals	110	254	1	36	40	31	3.67	0.118387	0.7669	.	4	0.668
2	1	Sals	89	255	1	13	39	27	2.593	0.096037	1.5601	.	1	0.359
2	1	Sals	36	256	1	13	39	16	1.565	0.0978125	0.2828	73	1	0.458
2	1	Sals	5	257	1	20	33	13	0.936	0.072	0.4232	.	1	0.452
2	1	Sals	103	258	1	31	32	15	1.378	0.0918667	0.5293	.	2	0.451
2	1	Sals	125	259	1	13	34	6	0.436	0.0726667	0.1124	.	1	0.301
2	1	Sals	171	260	1	28	34	15	2.562	0.1708	0.3639	.	1	0.528
2	1	Sals	126	261	1	27	32	22	2.372	0.107818	0.4193	.	1	0.287
2	1	Sals	141	262	1	16	41	21	1.654	0.0787619	3.3142	.	1	0.884
2	1	Sals	116	263	1	20	31	23	1.605	0.0697826	1.4554	.	1	0.561
2	1	Sals	191	264	1	7	76	20	1.985	0.09925	2.7045	.	1	1.206
2	1	Sals	152	265	1	31	29	11	1.182	0.107455	0.2816	.	1	0.534
2	1	Sals	63	266	1	11	35	4	0.275	0.06875	0.1508	.	1	0.275
2	1	Sals	151	267	1	25	36	16	2.201	0.137563	0.3958	.	2	0.319
2	1	Sals	172	268	1	17	33	20	1.64	0.082	0.5435	.	1	0.379
2	1	Sals	120	269	1	10	48	37	2.913	0.0787297	1.445	.	1	0.641
2	1	Sals	161	270	1	29	34	15	1.758	0.1172	0.4705	.	1	0.378
2	1	Sals	143	271	1	29	31	30	2.541	0.0847	1.7054	.	1	0.893
2	1	Sals	231	272	1	4	.	0	0	0	0.0278	.	1	.
2	1	Sals	214	274	1	18	39	42	3.731	0.0888333	2.0527	.	1	1.205
2	1	Sals	86	275	1	.	.	.	.	.	.	.	.	.
2	1	Sals	124	276	1	25	41	28	2.262	0.0807857	0.6598	.	3	.
2	1	Sals	79	277	1	.	.	.	.	.	.	.	.	.
2	1	Sals	109	278	1	22	31	20	1.432	0.0716	0.4297	.	1	0.424
2	1	Sals	245	279	1	16	32	6	0.556	0.0926667	0.1961	.	1	0.445
2	1	Sals	57	280	1	13	32	4	0.312	0.078	0.1766	.	1	0.371
2	1	Sals	104	281	1	.	.	.	.	.	.	.	.	.
2	1	Sals	189	282	1	24	34	31	3.069	0.099	1.0489	.	1	0.54
2	1	Sals	51	283	1	21	40	12	0.792	0.066	0.2266	.	3	0.744
2	1	Sals	105	284	1	32	38	20	1.671	0.08355	0.3186	.	1	0.737
2	1	Sals	59	285	1	30	40	21	2.738	0.130381	0.7524	.	1	0.599
2	1	Sals	70	286	1	10	50	12	1.813	0.151083	1.1056	237	1	0.645
2	1	Sals	19	287	1	18	30	8	0.98	0.1225	0.5801	.	1	0.57
2	1	Sals	67	288	1	20	36	19	1.473	0.0775263	0.7673	.	1	0.474
2	1	Sals	115	289	1	19	36	16	1.449	0.0905625	0.3643	.	1	0.295
2	1	Sals	29	290	1	.	.	.	.	.	.	.	.	.
2	1	Sals	218	291	1	24	42	20	1.79	0.0895	0.7761	.	1	0.701
2	1	Sals	129	292	1	27	36	26	1.338	0.0514615	0.4643	.	1	0.484
2	1	Sals	241	293	1	9	45	19	0.694	0.0365263	1.7928	.	1	0.897
2	1	Sals	28	294	1	.	.	.	.	.	.	.	.	.
2	1	Sals	224	295	1	24	43	34	1.836	0.054	1.1262	89	4	0.927
2	1	Sals	75	296	1	.	.	.	.	.	.	.	.	.
2	1	Sals	196	297	1	15	57	22	2.99	0.135909	1.1112	229	1	0.314
2	1	Sals	175	298	1	23	49	14	1.514	0.108143	0.9664	298	1	1.093
2	1	Sals	205	300	1	.	.	.	.	.	.	.	.	.
2	1	Sals	78	301	1	.	.	.	.	.	.	.	.	.
2	1	Sals	42	302	1	.	.	.	.	.	.	.	.	.
2	1	Sals	230	303	1	19	32	14	2.068	0.147714	0.7892	145	2	0.533
2	1	Sals	11	304	1	28	33	15	1.426	0.0950667	0.4978	80	2	.
2	1	Sals	136	305	1	12	35	10	0.631	0.0631	0.4459	56	1	0.374
2	1	Sals	73	306	1	.	.	.	.	.	.	.	.	.
2	1	Sals	77	307	1	.	.	.	.	.	.	.	.	.
2	1	Sals	140	308	1	5	65	22	1.859	0.0845	2.1568	183	4	1.263
2	1	Sals	170	309	1	28	39	23	1.251	0.0543913	3.2051	268	2	0.748
2	1	Sals	157	310	1	23	32	12	1.112	0.0926667	0.4838	75	1	0.623
2	1	Sals	72	311	1	.	.	.	.	.	.	.	.	.
2	1	Sals	84	312	1	11	37	5	0.359	0.0718	0.1492	.	1	0.289
2	1	Sals	40	313	1	.	.	.	.	.	.	.	.	.
2	1	Sals	195	314	1	11	32	3	0.126	0.042	0.0686	0	1	0.367
2	1	Sals	221	315	1	19	39	23	2.577	0.112043	0.4828	101	1	0.57
2	1	Sals	56	316	1	.	.	.	.	.	.	.	.	.
2	1	Sals	83	317	1	5	64	20	1.795	0.08975	2.3106	249	1	2.005
2	1	Sals	127	318	1	33	32	20	1.426	0.0713	0.5391	75	1	0.462
2	1	Sals	155	319	1	25	31	11	0.822	0.0747273	0.448	103	1	0.532
2	1	Sals	192	320	1	16	55	1	0.034	0.034	2.0634	91	1	1.629
2	1	Sals	237	321	1	33	34	13	1.392	0.107077	0.7246	89	1	1.123
2	1	Sals	114	323	1	14	42	38	2.413	0.0635	2.979	105	1	0.917
2	1	Sals	106	324	1	14	39	20	1.86	0.093	0.8764	121	1	0.764
2	1	Sals	190	325	1	12	46	28	2.889	0.103179	1.071	306	3	0.433
2	1	Sals	101	326	1	.	.	.	.	.	.	.	.	.
2	1	Sals	33	327	1	15	39	11	1.064	0.0967273	0.2714	92	1	0.49
2	1	Sals	90	328	1	.	.	.	.	.	.	.	.	.
2	1	Sals	55	329	1	19	33	13	2.01	0.154615	0.6516	.	2	0.489
2	1	Sals	139	330	1	35	34	16	1.893	0.118313	0.6218	179	1	0.707
2	1	Sals	6	331	1	16	36	8	0.739	0.092375	0.2512	46	1	0.381
2	1	Sals	173	332	1	37	33	11	1.192	0.108364	0.4459	107	2	0.623
2	1	Sals	17	333	1	20	32	6	0.446	0.0743333	0.3348	41	1	0.324
2	1	Sals	41	334	1	21	41	15	1.484	0.0989333	0.3397	62	3	0.552
2	1	Sals	3	335	1	27	37	13	1.229	0.0945385	0.5089	64	1	0.482
2	1	Sals	228	336	1	.	.	.	.	.	.	.	.	.
2	1	Sals	54	337	1	21	32	9	1.131	0.125667	0.1872	64	1	0.404
2	1	Sals	82	338	1	.	.	.	.	.	.	.	.	.
2	1	Sals	69	339	1	7	39	9	0.998	0.110889	0.433	.	1	0.436
2	1	Sals	13	340	1	25	29	10	1.115	0.1115	0.2796	50	1	0.413
2	1	Sals	16	341	1	15	38	9	0.735	0.0816667	0.3132	42	1	0.426
2	1	Sals	206	342	1	32	40	22	1.626	0.0739091	0.4216	89	4	0.27
2	1	Sals	12	343	1	36	33	15	2.468	0.164533	0.4081	.	1	0.36
2	1	Sals	37	344	1	.	.	.	.	.	.	.	.	.
2	1	Sals	220	345	1	8	44	39	2.203	0.0564872	2.4512	.	1	0.81
2	1	Sals	137	347	1	21	32	9	0.844	0.0937778	0.2963	.	1	0.354
2	1	Sals	68	348	1	13	34	10	0.664	0.0664	0.2438	.	1	0.374
2	1	Sals	164	349	1	15	30	10	0.706	0.0706	0.2624	.	1	0.356
2	1	Sals	76	350	1	22	33	32	2.396	0.074875	0.7234	144	2	0.791
2	1	Sals	215	351	1	14	31	18	1.381	0.0767222	0.5193	.	1	0.384
2	1	Sals	64	352	1	16	34	11	1.101	0.100091	0.3386	.	1	0.45
2	1	Sals	166	353	1	25	32	12	1.028	0.0856667	0.2161	.	1	0.31
2	1	Sals	211	354	1	7	54	8	0.799	0.099875	0.3653	.	1	0.41
2	1	Sals	134	355	1	29	36	31	1.527	0.0492581	1.0455	.	1	0.678
2	1	Sals	30	356	2	.	.	.	.	.	.	.	.	.
2	1	Sals	186	357	1	18	28	14	0.959	0.0685	0.6268	.	2	0.495
2	1	Sals	209	358	1	28	38	26	1.994	0.0766923	1.0847	.	1	0.552
2	1	Sals	142	359	1	24	34	16	1.1	0.06875	0.444	.	1	0.377
2	1	Sals	111	360	1	28	31	8	0.904	0.113	0.6803	.	1	0.599
2	1	Sals	118	361	1	13	35	15	1.444	0.0962667	0.5964	.	1	0.626
2	1	Sals	32	362	1	8	39	16	1.046	0.065375	0.9823	.	1	0.478
2	1	Sals	210	363	1	22	32	15	1.169	0.0779333	0.5383	.	1	0.372
2	1	Sals	180	364	1	22	38	36	2.44	0.0677778	0.504	103	3	0.373
2	1	Sals	23	365	1	16	35	9	0.691	0.0767778	0.4302	.	1	0.484
2	1	Sals	38	366	1	.	.	.	.	.	.	.	.	.
2	1	Sals	234	367	1	.	.	.	.	.	.	.	.	.
2	1	Sals	24	368	1	41	31	20	2.229	0.11145	0.6795	.	1	0.377
2	1	Sals	10	369	1	16	35	12	0.782	0.0651667	0.3229	.	1	0.237
2	1	Sals	203	370	1	22	44	20	2.113	0.10565	1.7848	.	3	0.602
2	1	Sals	34	371	1	9	85	35	1.484	0.0424	1.904	.	2	1.338
2	1	Sals	217	372	1	25	43	29	3.306	0.114	1.1471	.	3	0.461
2	1	Sals	174	373	1	.	.	.	.	.	.	.	.	.
2	1	Sals	27	374	1	5	79	4	0.33	0.0825	0.19	47	1	0.331
2	1	Sals	128	375	1	26	35	10	0.973	0.0973	0.2635	.	1	0.359
2	1	Sals	102	377	1	16	36	9	0.863	0.0958889	0.7191	.	1	0.363
2	1	Sals	31	378	1	21	33	13	1.444	0.111077	0.3106	87	1	0.561
2	1	Sals	226	379	1	21	53	19	3.284	0.172842	1.2683	.	1	0.273
2	1	Sals	207	380	1	19	36	15	1.713	0.1142	0.5871	.	1	0.418
2	1	Sals	44	381	1	23	39	12	1.875	0.15625	0.49	.	1	0.463
2	1	Sals	66	382	1	.	.	.	.	.	.	.	.	.
2	1	Sals	193	383	1	24	36	15	1.146	0.0764	0.4257	.	1	0.342
2	1	Sals	71	384	1	20	32	11	0.444	0.0403636	0.2739	.	1	0.53
2	1	Sals	85	385	1	.	.	.	.	.	.	.	.	.
2	1	Sals	177	386	1	25	32	11	1.24	0.112727	0.665	.	1	0.133
2	1	Sals	43	387	1	28	41	13	1.263	0.0971538	0.6672	.	1	0.506
2	1	Sals	169	388	1	31	42	20	1.648	0.0824	0.7657	.	5	0.449
2	1	Sals	183	389	1	15	34	8	0.648	0.081	0.2354	48	1	0.17
2	1	Sals	88	390	1	3	.	0	0	0	.	.	.	.
2	1	Sals	60	391	1	25	38	20	1.323	0.06615	0.5443	.	3	0.466
2	1	Sals	240	392	1	24	43	31	3.551	0.114548	.	.	.	.
2	1	Sals	22	393	1	41	34	15	2.366	0.157733	.	.	.	.
2	1	Sals	160	394	1	28	33	21	1.76	0.0838095	0.56	.	1	0.245
2	1	Sals	158	395	1	23	38	22	2.171	0.0986818	0.5719	.	1	0.469
2	1	Sals	154	397	1	24	29	8	0.959	0.119875	0.2791	.	1	0.303
2	1	Sals	25	398	1	28	32	12	0.956	0.0796667	0.5033	.	2	0.331
2	1	Sals	62	400	1	19	40	25	1.5737	0.062948	0.4374	.	1	0.708
2	1	Sals	225	401	1	15	45	25	2.769	0.11076	1.3599	.	4	0.913
2	1	Sals	81	402	1	12	36	6	0.742	0.123667	0.273	.	1	0.416
2	1	Sals	112	403	1	24	32	13	1.572	0.120923	0.381	.	1	0.432
2	1	Sals	187	404	1	23	32	6	0.296	0.0493333	0.3001	.	2	0.373
2	1	Sals	168	405	1	24	39	25	1.558	0.06232	0.7254	.	1	0.404
2	1	Sals	197	406	1	30	42	32	3.001	0.0937812	1.0664	.	1	0.494
2	1	Sals	181	407	1	24	33	18	1.655	0.0919444	0.5265	107	1	0.534
2	1	Sals	201	408	1	21	31	17	1.585	0.0932353	0.7017	.	1	0.522
2	1	Sals	35	409	1	.	.	.	.	.	.	.	.	.
2	1	Sals	176	410	1	27	30	9	1.234	0.137111	0.396	.	1	0.491
2	1	Sals	184	411	1	.	.	.	.	.	.	.	.	.
2	1	Sals	26	412	1	12	40	10	1.036	0.1036	0.4486	46	1	0.5
2	1	Sals	162	413	1	21	34	17	1.6	0.0941176	0.3	.	1	0.375
2	1	Sals	135	414	1	24	34	14	1.669	0.119214	0.2775	.	1	0.281
2	1	Sals	204	415	1	33	36	17	2.181	0.128294	0.5076	.	1	0.478
2	1	Sals	202	416	1	10	52	22	2.211	0.1005	0.6791	.	1	0.545
2	1	Sals	131	417	1	32	34	29	2.641	0.091069	0.9442	.	4	0.554
2	1	Sals	194	418	1	.	.	.	.	.	.	.	.	.
2	1	Sals	21	419	1	27	32	35	2.111	0.0603143	0.5547	.	1	0.589
2	1	Sals	123	420	1	17	36	32	2.42	0.075625	0.5875	.	1	0.622
2	1	Sals	163	421	1	33	31	20	2.331	0.11655	0.3986	.	1	0.498
2	1	Sals	213	422	1	10	32	6	0.66	0.11	0.3598	.	1	0.413
2	1	Sals	239	423	1	15	34	15	1.231	0.0820667	0.341	.	1	0.322
2	1	Sals	242	424	1	18	35	15	1.824	0.1216	0.3295	.	1	0.56
2	1	Sals	167	425	1	28	35	14	0.948	0.0677143	0.3129	.	1	0.412
2	1	Sals	179	426	1	27	32	16	1.148	0.07175	0.5479	.	2	0.183
2	1	Sals	122	427	1	23	37	29	1.968	0.0678621	0.89	.	1	0.658
2	1	Sals	133	428	1	21	32	25	2.864	0.11456	1.1637	.	1	0.4
2	1	Sals	156	429	1	23	33	12	1.772	0.147667	0.3868	.	1	0.34
2	1	Sals	130	430	1	24	39	32	2.272	0.071	0.4435	.	4	0.547
2	1	Sals	117	431	1	.	.	.	.	.	.	.	.	.
2	1	Sals	132	432	1	25	38	26	2.397	0.0921923	0.5375	.	1	0.426
2	1	Sals	113	433	1	18	31	16	1.555	0.0971875	1.1581	.	1	0.513
2	1	Sals	74	434	1	21	32	6	0.698	0.116333	0.1436	66	1	0.399
2	1	Sals	198	435	1	0	.	0	0	0	.	.	.	.
2	1	Sals	236	436	1	27	35	20	2.463	0.12315	0.4467	.	1	0.371
2	1	Sals	159	438	1	27	32	27	2.821	0.104481	0.6643	.	1	0.791
2	1	Sals	91	439	1	27	39	4	0.096	0.024	0.6285	.	1	0.302
2	1	Sals	182	440	1	.	.	.	.	.	.	.	.	.
3	2	Naut	241	442	1	13	40	17	1.735	0.102059	0.8951	.	3	0.823
3	2	Naut	51	443	1	16	38	14	0.815	0.0582143	0.1074	.	3	0.378
3	2	Naut	194	444	1	.	.	.	.	.	.	.	.	.
3	2	Naut	205	445	1	.	.	.	.	.	.	.	.	.
3	2	Naut	85	446	1	.	.	.	.	.	.	.	.	.
3	2	Naut	33	447	1	13	38	15	1.522	0.101467	0.564	.	1	0.807
3	2	Naut	231	448	1	.	.	.	.	.	.	.	.	.
3	2	Naut	20	449	1	.	.	.	.	.	.	.	.	.
3	2	Naut	210	450	1	.	.	.	.	.	.	.	.	.
3	2	Naut	42	451	1	.	.	.	.	.	.	.	.	.
3	2	Naut	112	452	1	20	32	6	0.761	0.126833	0.2192	.	1	0.376
3	2	Naut	129	453	1	18	33	11	1.086	0.0987273	0.6015	.	1	0.482
3	2	Naut	184	454	1	.	.	.	.	.	.	.	.	.
3	2	Naut	41	455	1	15	47	14	1.333	0.0952143	0.5431	.	2	1.292
3	2	Naut	218	456	1	20	43	15	2.205	0.147	0.5251	.	1	0.672
3	2	Naut	171	457	1	12	37	4	0.956	0.239	0.1783	.	1	0.497
3	2	Naut	158	459	1	21	37	11	1.439	0.130818	0.1971	.	3	0.489
3	2	Naut	160	460	1	.	.	.	.	.	.	.	.	.
3	2	Naut	102	461	1	19	33	9	1.408	0.156444	0.2355	.	1	0.538
3	2	Naut	63	462	1	.	.	.	.	.	.	.	.	.
3	2	Naut	27	464	1	.	.	.	.	.	.	.	.	.
3	2	Naut	240	465	1	.	.	.	.	.	.	.	.	.
3	2	Naut	141	466	1	11	47	12	0.773	0.0644167	2.321	.	1	1.085
3	2	Naut	245	467	1	15	41	13	1.603	0.123308	0.3266	.	2	0.678
3	2	Naut	237	468	1	28	39	10	1.606	0.1606	0.4058	.	3	0.467
3	2	Naut	207	469	1	16	33	7	0.694	0.0991429	0.1461	.	1	0.333
3	2	Naut	213	470	1	11	52	16	1.884	0.11775	0.7785	.	3	1.043
3	2	Naut	12	471	1	35	31	16	2.635	0.164687	0.3502	.	3	0.6
3	2	Naut	206	472	1	28	35	16	1.504	0.094	0.2315	.	4	0.477
3	2	Naut	7	473	2	5	55	2	0.135	0.0675	0.0554	.	1	0.247
3	2	Naut	180	474	1	21	39	22	2.124	0.0965455	0.5024	.	2	0.556
3	2	Naut	37	475	1	17	35	13	1.576	0.121231	0.1497	.	1	0.467
3	2	Naut	165	476	1	8	41	6	0.945	0.1575	0.6058	.	1	0.538
3	2	Naut	161	477	1	24	32	12	1.825	0.152083	0.2538	.	1	0.447
3	2	Naut	166	478	1	31	31	29	2.305	0.0794828	0.4763	.	2	0.47
3	2	Naut	192	479	1	7	54	7	0.378	0.054	3.6345	.	2	1.461
3	2	Naut	133	480	1	23	39	21	1.566	0.0745714	2.143	.	1	1.073
3	2	Naut	59	481	1	20	39	7	1.322	0.188857	0.337	.	1	0.572
3	2	Naut	201	482	1	19	33	15	1.535	0.102333	1.0516	.	3	1.023
3	2	Naut	86	483	1	22	37	21	1.186	0.0564762	0.3859	.	3	0.709
3	2	Naut	189	485	1	.	.	.	.	.	.	.	.	.
3	2	Naut	204	486	1	16	43	13	1.847	0.142077	0.737	.	1	0.688
3	2	Naut	130	487	1	20	38	16	1.337	0.0835625	0.9074	.	3	0.705
3	2	Naut	125	488	1	14	36	24	1.722	0.07175	0.3828	.	1	0.602
3	2	Naut	21	489	1	15	32	13	1.02	0.0784615	0.2731	.	1	0.291
3	2	Naut	52	490	1	22	37	25	2.05	0.082	0.8198	.	3	0.847
3	2	Naut	195	491	1	16	31	6	0.675	0.1125	0.1097	.	2	0.279
3	2	Naut	77	492	1	.	.	.	.	.	.	.	.	.
3	2	Naut	67	493	1	19	43	16	1.774	0.110875	0.706	.	2	0.645
3	2	Naut	120	494	1	8	38	9	0.801	0.089	0.6498	.	1	0.374
3	2	Naut	22	495	1	20	64	18	2.148	0.119333	1.8496	.	2	1.617
3	2	Naut	110	496	1	16	45	15	1.974	0.1316	0.5914	.	3	0.478
3	2	Naut	179	497	1	26	30	22	1.158	0.0526364	0.394	.	1	0.562
3	2	Naut	224	498	1	19	39	12	0.808	0.0673333	0.5129	.	2	0.456
3	2	Naut	190	499	1	20	44	15	1.512	0.1008	0.3342	.	3	0.342
3	2	Naut	174	500	1	5	86	19	1.104	0.0581053	1.0858	.	1	0.82
3	2	Naut	230	501	1	18	41	11	1.594	0.144909	0.9087	.	2	0.357
3	2	Naut	66	502	2	.	.	.	.	.	.	.	.	.
3	2	Naut	69	503	1	.	.	.	.	.	.	.	.	.
3	2	Naut	217	504	1	.	.	.	.	.	.	.	.	.
3	2	Naut	72	505	1	.	.	.	.	.	.	.	.	.
3	2	Naut	104	506	1	.	.	.	.	.	.	.	.	.
3	2	Naut	169	507	1	20	43	26	2.16	0.0830769	0.6939	.	3	0.727
3	2	Naut	34	508	1	7	70	12	1.4	0.116667	0.5224	.	1	0.745
3	2	Naut	13	509	1	24	33	15	2.288	0.152533	0.517	.	2	0.471
3	2	Naut	193	510	1	27	38	17	1.727	0.101588	0.4028	.	3	0.382
3	2	Naut	126	511	1	20	32	9	1.097	0.121889	0.1609	.	1	0.077
3	2	Naut	154	512	1	20	.	6	0.887	0.147833	0.0994	.	1	0.257
3	2	Naut	123	513	1	.	.	.	.	.	.	.	.	.
3	2	Naut	82	514	1	.	.	.	.	.	.	.	.	.
3	2	Naut	68	515	1	21	36	13	1.703	0.131	0.3092	.	2	0.553
3	2	Naut	239	516	1	.	.	.	.	.	.	.	.	.
3	2	Naut	159	517	1	7	44	19	2.219	0.116789	0.6468	.	1	0.69
3	2	Naut	88	518	2	.	.	.	.	.	.	.	.	.
3	2	Naut	176	519	1	17	35	8	1.355	0.169375	0.2777	.	1	0.288
3	2	Naut	139	520	1	13	37	15	1.446	0.0964	0.4588	.	1	0.492
3	2	Naut	54	521	1	27	35	20	2.584	0.1292	0.4436	.	1	0.718
3	2	Naut	167	522	1	10	32	11	0.62	0.0563636	0.2684	.	1	0.297
3	2	Naut	11	524	1	18	31	6	0.74	0.123333	0.121	.	1	0.062
3	2	Naut	127	525	1	26	30	15	1.109	0.0739333	0.2787	.	1	0.088
3	2	Naut	242	526	1	10	43	13	1.178	0.0906154	0.3661	.	2	0.381
3	2	Naut	183	527	1	2	.	3	0.144	0.048	0.1614	.	1	0.313
3	2	Naut	16	528	1	24	35	17	1.774	0.104353	0.4412	.	1	0.315
3	2	Naut	164	529	1	4	54	4	0.406	0.1015	0.0409	.	1	0.253
3	2	Naut	173	530	1	.	.	.	.	.	.	.	.	.
3	2	Naut	43	531	1	.	.	.	.	.	.	.	.	.
3	2	Naut	78	532	1	9	37	6	0.564	0.094	0.1188	.	1	0.205
3	2	Naut	65	533	1	11	44	9	1.153	0.128111	0.6784	.	3	0.829
3	2	Naut	35	534	1	23	34	14	2.203	0.157357	0.4298	.	1	0.576
3	2	Naut	71	535	1	7	39	6	0.211	0.0351667	0.4553	.	1	0.32
3	2	Naut	236	536	1	21	37	13	1.705	0.131154	0.3387	.	1	0.32
3	2	Naut	79	537	1	.	.	.	.	.	.	.	.	.
3	2	Naut	115	538	1	15	37	19	1.871	0.0984737	0.6098	.	1	0.302
3	2	Naut	168	539	1	22	36	24	1.846	0.0769167	0.5899	.	2	0.609
3	2	Naut	162	540	1	23	33	17	1.728	0.101647	0.2623	.	1	0.32
3	2	Naut	44	541	1	22	54	14	1.987	0.141929	0.8066	.	2	0.617
3	2	Naut	187	542	1	22	33	23	1.576	0.0685217	0.6146	.	1	0.634
3	2	Naut	38	543	1	.	.	.	.	.	.	.	.	.
3	2	Naut	209	544	1	13	39	12	0.936	0.078	2.6136	.	1	1.811
3	2	Naut	140	545	1	.	.	.	.	.	.	.	.	.
3	2	Naut	89	546	1	10	43	14	0.52	0.0371429	0.9983	.	1	0.583
3	2	Naut	114	547	1	25	34	19	1.968	0.103579	0.5482	.	1	0.378
3	2	Naut	132	548	1	22	33	20	1.833	0.09165	0.4335	.	1	0.64
3	2	Naut	175	549	1	12	47	19	2.104	0.110737	0.564	.	1	0.525
3	2	Naut	234	550	1	27	32	17	1.459	0.0858235	0.3563	.	2	0.522
3	2	Naut	186	551	1	17	33	23	2.112	0.0918261	0.4268	.	1	0.832
3	2	Naut	135	552	1	.	.	.	.	.	.	.	.	.
3	2	Naut	163	553	1	13	32	3	0.401	0.133667	0.2123	.	1	0.238
3	2	Naut	170	554	1	22	41	17	1.823	0.107235	0.7522	.	1	0.242
3	2	Naut	116	555	1	14	41	33	2.271	0.0688182	0.9121	.	1	0.54
3	2	Naut	220	556	1	12	61	7	0.464	0.0662857	3.7135	.	2	0.615
3	2	Naut	91	557	1	.	.	.	.	.	.	.	.	.
3	2	Naut	228	558	1	.	.	.	.	.	.	.	.	.
3	2	Naut	17	559	1	16	31	11	1.187	0.107909	0.3804	.	1	0.41
3	2	Naut	131	560	1	.	.	.	.	.	.	.	.	.
3	2	Naut	36	561	1	16	34	12	1.446	0.1205	0.324	.	1	0.29
3	2	Naut	4	562	1	9	40	13	1.724	0.132615	0.6418	.	2	0.409
3	2	Naut	124	563	1	.	.	.	.	.	.	.	.	.
3	2	Naut	56	564	1	24	38	23	2.731	0.118739	0.8892	.	3	1.305
3	2	Naut	29	565	1	17	40	21	1.577	0.0750952	0.5587	.	1	0.788
3	2	Naut	136	566	1	.	.	.	.	.	.	.	.	.
3	2	Naut	137	567	1	22	31	12	1.392	0.116	0.2476	.	2	0.485
3	2	Naut	225	568	1	9	75	18	2.251	0.125056	1.7839	.	1	0.732
3	2	Naut	81	569	1	16	32	16	1.372	0.08575	0.5108	.	1	0.858
3	2	Naut	109	570	1	10	47	13	1.203	0.0925385	0.6207	.	1	0.531
3	2	Naut	156	571	1	18	32	14	1.304	0.0931429	0.3307	.	1	0.355
3	2	Naut	198	572	1	12	37	29	2.074	0.0715172	0.735	.	1	0.999
3	2	Naut	211	573	1	16	39	16	2.326	0.145375	0.4169	.	3	0.541
3	2	Naut	105	574	1	16	36	13	1.262	0.0970769	0.417	.	1	0.332
3	2	Naut	152	575	1	22	31	18	1.538	0.0854444	0.4715	.	1	0.563
3	2	Naut	203	576	1	13	44	12	1.401	0.11675	0.3615	.	2	0.263
3	2	Naut	212	577	1	.	.	.	.	.	.	.	.	.
3	2	Naut	157	578	1	22	30	9	0.891	0.099	0.2367	.	1	0.36
3	2	Naut	155	579	1	22	30	11	1.043	0.0948182	0.3023	.	1	0.561
3	2	Naut	128	580	1	35	35	19	1.91	0.100526	0.2369	.	2	0.398
3	2	Naut	221	582	1	.	.	.	.	.	.	.	.	.
3	2	Naut	5	583	1	14	38	19	1.333	0.0701579	0.5334	.	1	0.746
3	2	Naut	74	584	1	.	.	.	.	.	.	.	.	.
3	2	Naut	40	585	1	.	.	.	.	.	.	.	.	.
3	2	Naut	117	586	1	.	.	.	.	.	.	.	.	.
3	2	Naut	73	587	1	.	.	.	.	.	.	.	.	.
3	2	Naut	118	588	1	10	37	10	0.828	0.0828	0.5052	.	1	0.35
3	2	Naut	143	589	1	27	44	22	1.987	0.0903182	1.0913	.	3	.
3	2	Naut	226	590	1	.	.	.	.	.	.	.	.	.
3	2	Naut	215	591	1	20	37	14	1.387	0.0990714	0.8936	.	1	0.785
3	2	Naut	3	592	1	20	34	18	2.118	0.117667	0.3969	.	1	0.435
3	2	Naut	55	593	1	27	34	21	2.313	0.110143	0.9254	.	1	0.718
3	2	Naut	182	594	1	.	.	.	.	.	.	.	.	.
3	2	Naut	70	595	1	23	35	7	0.854	0.122	0.5056	.	2	0.405
3	2	Naut	214	596	1	17	47	21	1.919	0.091381	1.4552	.	3	1.005
3	2	Naut	62	598	1	19	40	19	1.821	0.0958421	0.3169	.	1	0.882
3	2	Naut	151	599	1	10	38	9	0.991	0.110111	0.3055	.	1	0.478
3	2	Naut	177	600	1	24	32	13	1.408	0.108308	0.2901	.	1	0.52
3	2	Naut	60	601	1	30	37	32	3.147	0.0983437	0.5382	.	3	0.676
3	2	Naut	103	602	1	14	36	16	1.038	0.064875	0.3738	.	1	0.228
3	2	Naut	191	603	1	5	74	6	0.596	0.0993333	0.4005	.	1	0.432
3	2	Naut	28	604	2	.	.	.	.	.	.	.	.	.
3	2	Naut	19	606	1	16	31	10	0.506	0.0506	0.2802	.	1	0.577
3	2	Naut	32	607	1	10	37	10	1.29	0.129	0.2496	.	1	0.561
3	2	Naut	31	608	2	.	.	.	.	.	.	.	.	.
3	2	Naut	101	609	1	.	.	.	.	.	.	.	.	.
3	2	Naut	134	610	1	15	42	38	2.329	0.0612895	1.7211	.	1	0.82
3	2	Naut	64	611	1	20	35	8	1.051	0.131375	0.2305	.	1	0.533
3	2	Naut	196	612	1	.	.	.	.	.	.	.	.	.
3	2	Naut	202	613	1	23	40	17	2.011	0.118294	0.3946	.	1	0.53
3	2	Naut	23	614	1	18	36	25	2.03	0.0812	0.4076	.	1	0.565
3	2	Naut	24	615	1	14	32	18	2.161	0.120056	0.8159	.	1	0.384
3	2	Naut	90	616	2	.	.	.	.	.	.	.	.	.
3	2	Naut	10	617	1	24	34	26	2.131	0.0819615	0.7199	.	1	0.445
3	2	Naut	197	618	1	.	.	.	.	.	.	.	.	.
3	2	Naut	75	619	1	.	.	.	.	.	.	.	.	.
3	2	Naut	26	620	1	17	33	8	1.09	0.13625	0.2861	.	1	0.633
3	2	Naut	83	621	1	.	.	.	.	.	.	.	.	.
3	2	Naut	122	622	1	15	39	19	1.836	0.0966316	0.5482	.	1	0.465
3	2	Naut	181	623	1	16	31	6	0.879	0.1465	0.1251	.	2	0.105
3	2	Naut	25	624	1	24	30	15	1.834	0.122267	0.3284	.	1	0.426
3	2	Naut	142	625	1	.	.	.	.	.	.	.	.	.
3	2	Naut	172	626	1	20	32	17	1.908	0.112235	0.5646	.	1	0.648
3	2	Naut	232	627	1	14	39	11	1.775	0.161364	0.29	.	1	0.525
3	2	Naut	57	628	1	7	48	12	1.063	0.0885833	0.4505	.	1	0.854
3	2	Naut	113	629	1	17	35	19	1.978	0.104105	0.901	.	1	0.541
3	2	Naut	76	631	1	.	.	.	.	.	.	.	.	.
3	2	Naut	30	632	2	16	37	8	0.897	0.112125	0.4388	.	1	0.343
3	2	Naut	111	633	1	19	30	21	2.909	0.138524	1.0715	.	1	0.838
3	2	Naut	6	634	1	20	32	15	1.614	0.1076	0.2392	.	1	0.444
3	2	Naut	106	635	1	13	42	31	2.301	0.0742258	1.4604	.	1	1.063
3	2	Naut	84	636	1	16	35	28	2.181	0.0778929	0.4583	.	1	0.615
4	2	Sals	127	638	1	27	29	13	1.446	0.111231	0.188	.	1	0.376
4	2	Sals	79	639	1	.	.	.	.	.	.	.	.	.
4	2	Sals	240	640	1	.	.	.	.	.	.	.	.	.
4	2	Sals	112	641	1	.	.	.	.	.	.	.	.	.
4	2	Sals	113	642	1	19	32	13	1.422	0.109385	0.2348	.	1	0.363
4	2	Sals	168	643	1	17	36	11	1.26	0.114545	0.1418	.	1	0.453
4	2	Sals	242	644	1	.	.	.	.	.	.	.	.	.
4	2	Sals	139	646	1	.	.	.	.	.	.	.	.	.
4	2	Sals	22	647	1	34	31	7	1.115	0.159286	0.2604	.	1	0.53
4	2	Sals	109	648	1	17	33	11	1.01	0.0918182	0.4689	.	1	0.519
4	2	Sals	140	649	1	20	68	16	2.222	0.138875	1.5191	.	4	1.411
4	2	Sals	88	650	2	.	.	.	.	.	.	.	.	.
4	2	Sals	34	651	2	29	31	6	0.691	0.115167	0.2173	.	1	0.492
4	2	Sals	191	653	2	.	.	.	.	.	.	.	.	.
4	2	Sals	196	654	1	.	.	.	.	.	.	.	.	.
4	2	Sals	176	655	1	3	70	14	1.813	0.1295	0.5729	.	1	0.641
4	2	Sals	157	656	1	21	34	15	1.801	0.120067	0.3258	.	1	0.496
4	2	Sals	156	657	1	.	.	.	.	.	.	.	.	.
4	2	Sals	212	658	1	.	.	.	.	.	.	.	.	.
4	2	Sals	218	659	1	23	39	17	2.209	0.129941	0.3288	.	3	0.311
4	2	Sals	66	660	1	8	85	4	0.304	0.076	3.041	.	2	1.437
4	2	Sals	82	661	2	.	.	.	.	.	.	.	.	.
4	2	Sals	143	662	1	21	43	17	1.845	0.108529	0.8965	.	3	0.837
4	2	Sals	189	663	1	.	.	.	.	.	.	.	.	.
4	2	Sals	234	664	1	20	32	17	1.858	0.109294	0.1979	.	1	0.245
4	2	Sals	204	665	1	27	32	11	1.681	0.152818	0.5766	.	1	0.334
4	2	Sals	36	666	1	10	39	12	1.286	0.107167	0.5607	.	1	0.414
4	2	Sals	117	667	1	.	.	.	.	.	.	.	.	.
4	2	Sals	162	668	1	23	30	12	1.562	0.130167	0.2251	.	1	0.277
4	2	Sals	111	669	1	20	34	8	1.291	0.161375	0.2499	.	1	0.303
4	2	Sals	230	670	1	15	31	9	1.638	0.182	0.239	.	1	0.417
4	2	Sals	65	671	2	.	.	.	.	.	.	.	.	.
4	2	Sals	110	672	1	.	.	.	.	.	.	.	.	.
4	2	Sals	132	673	1	20	36	14	1.231	0.0879286	0.2104	.	1	0.318
4	2	Sals	12	674	1	0	.	.	.	.	0.0486	.	1	0.299
4	2	Sals	169	675	1	21	50	22	2.416	0.109818	0.8401	.	4	0.934
4	2	Sals	163	676	1	7	42	4	0.639	0.15975	0.2034	.	1	0.376
4	2	Sals	177	677	1	24	30	8	1.021	0.127625	0.2058	.	1	0.186
4	2	Sals	124	678	1	8	77	17	1.633	0.0960588	1.1113	.	1	0.933
4	2	Sals	81	679	1	8	36	14	1.291	0.0922143	0.3968	.	1	0.587
4	2	Sals	171	680	1	23	36	15	2.589	0.1726	0.3262	.	1	0.374
4	2	Sals	60	681	1	.	.	.	.	.	.	.	.	.
4	2	Sals	123	682	1	.	.	.	.	.	.	.	.	.
4	2	Sals	120	683	1	4	.	0	0	0	1.1847	.	1	0.646
4	2	Sals	206	684	1	14	38	12	1.172	0.0976667	0.1683	.	1	0.271
4	2	Sals	78	685	1	.	.	.	.	.	.	.	.	.
4	2	Sals	51	686	1	.	.	.	.	.	.	.	.	.
4	2	Sals	6	687	1	7	52	1	0.124	0.124	0.0928	.	1	0.234
4	2	Sals	134	688	1	12	38	19	1.888	0.0993684	0.6551	.	1	0.416
4	2	Sals	133	689	1	20	31	10	1.11	0.111	0.2662	.	1	0.327
4	2	Sals	126	690	1	8	40	7	0.948	0.135429	0.1839	.	1	0.241
4	2	Sals	221	691	1	.	.	.	.	.	.	.	.	.
4	2	Sals	125	692	1	11	30	2	0.152	0.076	0.0696	.	1	0.291
4	2	Sals	195	693	1	.	.	.	.	.	.	.	.	.
4	2	Sals	68	694	1	16	32	14	1.866	0.133286	0.367	.	1	0.459
4	2	Sals	102	695	1	17	36	12	1.838	0.153167	0.3578	.	1	0.468
4	2	Sals	141	697	1	.	.	.	.	.	.	.	.	.
4	2	Sals	21	699	1	24	31	9	0.782	0.0868889	0.2345	.	1	0.299
4	2	Sals	30	700	1	4	87	8	0.749	0.093625	1.1258	.	1	0.812
4	2	Sals	73	701	1	18	30	15	1.871	0.124733	0.4935	.	1	0.483
4	2	Sals	28	702	2	.	.	.	.	.	.	.	.	.
4	2	Sals	71	703	1	4	62	4	0.183	0.04575	0.1168	.	1	0.279
4	2	Sals	182	704	1	5	45	3	0.401	0.133667	0.0861	.	1	0.315
4	2	Sals	90	705	2	0	29	8	1.041	0.130125	0.1826	.	1	0.286
4	2	Sals	154	706	1	.	.	.	.	.	.	.	.	.
4	2	Sals	40	707	1	26	56	12	1.202	0.100167	0.9795	.	2	0.907
4	2	Sals	158	708	1	27	35	19	2.063	0.108579	0.3265	.	1	0.398
4	2	Sals	202	709	1	.	.	.	.	.	.	.	.	.
4	2	Sals	245	710	1	23	37	10	1.355	0.1355	0.24	.	1	0.387
4	2	Sals	152	711	1	27	38	28	2.581	0.0921786	0.5549	.	1	0.8094
4	2	Sals	38	712	2	.	.	.	.	.	.	.	.	.
4	2	Sals	128	713	1	23	32	11	1.056	0.096	0.1787	.	1	0.326
4	2	Sals	29	714	1	23	40	25	1.558	0.06232	0.6401	.	1	0.837
4	2	Sals	19	716	1	20	31	12	1.624	0.135333	0.3234	.	1	0.623
4	2	Sals	27	717	2	8	52	2	0.228	0.114	0.0964	.	1	0.436
4	2	Sals	164	718	1	.	.	.	.	.	.	.	.	.
4	2	Sals	67	719	1	20	36	19	1.564	0.0823158	0.6084	.	1	0.359
4	2	Sals	69	720	2	.	.	.	.	.	.	.	.	.
4	2	Sals	31	721	2	.	.	.	.	.	.	.	.	.
4	2	Sals	118	722	1	14	37	13	1.367	0.105154	0.318	.	2	0.282
4	2	Sals	116	723	1	.	.	.	.	.	.	.	.	.
4	2	Sals	186	724	1	16	31	13	1.301	0.100077	0.2192	.	1	0.325
4	2	Sals	24	725	1	29	47	19	2.481	0.130579	1.025	.	1	0.58
4	2	Sals	52	726	1	21	35	13	1.469	0.113	0.3402	.	1	0.475
4	2	Sals	142	727	1	6	90	4	0.314	0.0785	0.2752	.	1	0.324
4	2	Sals	17	728	1	21	30	10	0.967	0.0967	0.2123	.	1	0.3
4	2	Sals	192	729	1	.	.	.	.	.	.	.	.	.
4	2	Sals	203	730	1	4	.	1	0.02	0.02	1.0734	.	1	0.546
4	2	Sals	215	731	1	.	.	.	.	.	.	.	.	.
4	2	Sals	56	732	1	17	41	14	1.698	0.121286	0.5442	.	1	0.297
4	2	Sals	197	733	1	.	.	.	.	.	.	.	.	.
4	2	Sals	75	734	1	.	.	.	.	.	.	.	.	.
4	2	Sals	101	735	1	.	.	.	.	.	.	.	.	.
4	2	Sals	43	736	1	.	.	.	.	.	.	.	.	.
4	2	Sals	4	737	1	21	38	19	2.569	0.135211	0.7434	.	1	0.866
4	2	Sals	55	738	1	23	37	14	2.219	0.1585	0.4178	.	1	0.547
4	2	Sals	76	739	2	.	.	.	.	.	.	.	.	.
4	2	Sals	130	740	1	11	45	28	1.691	0.0603929	0.7092	.	3	1.137
4	2	Sals	136	741	1	.	.	.	.	.	.	.	.	.
4	2	Sals	205	742	1	.	.	.	.	.	.	.	.	.
4	2	Sals	194	743	1	.	.	.	.	.	.	.	.	.
4	2	Sals	184	744	1	.	.	.	.	.	.	.	.	.
4	2	Sals	35	745	2	.	.	.	.	.	.	.	.	.
4	2	Sals	131	746	1	.	.	.	.	.	.	.	.	.
4	2	Sals	37	747	2	.	.	.	.	.	.	.	.	.
4	2	Sals	54	748	1	21	35	16	1.802	0.112625	0.2936	.	1	0.412
4	2	Sals	62	749	1	28	38	25	1.925	0.077	0.3475	.	3	0.363
4	2	Sals	63	750	1	.	.	.	.	.	.	.	.	.
4	2	Sals	32	751	1	.	.	.	.	.	.	.	.	.
4	2	Sals	174	752	1	.	.	.	.	.	.	.	.	.
4	2	Sals	187	753	1	.	.	.	.	.	.	.	.	.
4	2	Sals	20	754	1	6	47	7	0.919	0.131286	0.7376	.	1	0.864
4	2	Sals	122	755	1	.	.	.	.	.	.	.	.	.
4	2	Sals	5	756	1	9	37	12	0.988	0.0823333	0.5841	.	1	0.383
4	2	Sals	236	757	1	25	35	18	2.057	0.114278	0.2989	.	1	0.271
4	2	Sals	135	758	1	.	.	.	.	.	.	.	.	.
4	2	Sals	226	759	1	6	74	9	1.178	0.130889	0.4921	.	1	0.448
4	2	Sals	3	760	1	27	36	13	1.66	0.127692	0.3564	.	1	0.449
4	2	Sals	64	761	1	29	36	15	1.876	0.125067	0.3084	.	1	0.198
4	2	Sals	228	762	1	8	51	12	1.592	0.132667	0.525	.	1	0.739
4	2	Sals	225	763	1	.	.	.	.	.	.	.	.	.
4	2	Sals	207	764	1	6	58	15	1.505	0.100333	0.8396	.	1	0.528
4	2	Sals	33	765	1	15	36	12	1.342	0.111833	0.1896	.	1	0.278
4	2	Sals	16	766	1	7	54	7	0.842	0.120286	0.5539	.	1	0.331
4	2	Sals	190	767	1	20	40	15	1.864	0.124267	0.7495	.	1	0.724
4	2	Sals	10	768	1	15	34	14	1.388	0.0991429	0.2524	.	1	0.391
4	2	Sals	209	769	1	22	33	28	2.105	0.0751786	0.6346	.	1	0.812
4	2	Sals	183	771	2	.	.	.	.	.	.	.	.	.
4	2	Sals	89	772	1	6	70	15	0.888	0.0592	2.842	.	1	0.667
4	2	Sals	232	773	1	20	32	9	1.33	0.147778	0.2673	.	1	0.357
4	2	Sals	151	774	1	12	34	12	1.406	0.117167	0.5685	.	1	0.67
4	2	Sals	155	775	1	27	29	16	1.953	0.122063	0.4294	.	1	0.392
4	2	Sals	84	776	2	.	.	.	.	.	.	.	.	.
4	2	Sals	220	777	1	.	.	.	.	.	.	.	.	.
4	2	Sals	180	778	1	21	35	20	1.773	0.08865	0.3589	.	1	0.366
4	2	Sals	104	779	1	.	.	.	.	.	.	.	.	.
4	2	Sals	129	780	1	.	.	.	.	.	.	.	.	.
4	2	Sals	211	781	1	7	64	10	1.414	0.1414	0.4889	.	1	0.572
4	2	Sals	239	782	1	8	54	12	1.602	0.1335	0.5928	.	1	0.261
4	2	Sals	170	783	1	.	.	.	.	.	.	.	.	.
4	2	Sals	105	784	1	0	.	.	.	.	.	.	.	.
4	2	Sals	85	785	1	.	.	.	.	.	.	.	.	.
4	2	Sals	161	786	1	25	33	14	1.58	0.112857	0.2694	.	1	0.084
4	2	Sals	41	787	1	9	64	24	2.166	0.09025	1.083	.	1	1.185
4	2	Sals	114	788	1	15	43	27	1.976	0.0731852	1.2474	.	1	0.809
4	2	Sals	172	789	1	15	31	14	1.929	0.137786	0.2911	.	1	0.124
4	2	Sals	86	790	1	.	.	.	.	.	.	.	.	.
4	2	Sals	213	791	1	5	66	3	0.18	0.06	0.1913	.	1	0.233
4	2	Sals	77	792	1	.	.	.	.	.	.	.	.	.
4	2	Sals	44	793	1	30	39	13	1.917	0.147462	0.4158	.	4	0.39
4	2	Sals	201	794	1	.	.	.	.	.	.	.	.	.
4	2	Sals	25	795	1	20	33	10	1.136	0.1136	0.2237	.	1	0.358
4	2	Sals	7	797	1	.	.	.	.	.	.	.	.	.
4	2	Sals	241	798	1	.	.	.	.	.	.	.	.	.
4	2	Sals	70	799	1	1	.	.	.	.	.	.	.	.
4	2	Sals	237	800	1	13	84	18	1.527	0.0848333	2.143	.	2	1.467
4	2	Sals	23	801	1	14	34	16	1.156	0.07225	0.2647	.	1	0.297
4	2	Sals	59	802	1	8	45	25	1.892	0.07568	0.5655	.	1	0.604
4	2	Sals	160	803	1	25	38	26	2.977	0.1145	0.5979	.	2	.
4	2	Sals	231	804	1	7	46	19	2.262	0.119053	0.7474	.	1	0.583
4	2	Sals	72	805	2	.	.	.	.	.	.	.	.	.
4	2	Sals	210	806	1	.	.	.	.	.	.	.	.	.
4	2	Sals	159	807	1	20	31	15	1.578	0.1052	0.4737	.	1	0.316
4	2	Sals	179	808	1	30	31	21	1.48	0.0704762	0.512	.	1	0.675
4	2	Sals	166	809	1	26	29	12	1.512	0.126	0.3537	.	1	.
4	2	Sals	11	810	1	21	29	15	1.077	0.0718	0.4639	.	1	0.468
4	2	Sals	165	811	1	9	34	6	0.588	0.098	0.2107	.	1	0.324
4	2	Sals	217	812	1	.	.	.	.	.	.	.	.	.
4	2	Sals	57	813	2	.	.	.	.	.	.	.	.	.
4	2	Sals	214	814	1	16	44	27	2.274	0.0842222	1.2967	.	1	0.698
4	2	Sals	26	815	2	15	31	3	0.401	0.133667	0.2419	.	1	0.445
4	2	Sals	106	816	1	7	49	23	1.738	0.0755652	1.401	.	1	0.614
4	2	Sals	83	817	1	25	36	9	1.523	0.169222	0.2611	.	2	0.567
4	2	Sals	91	818	1	.	.	.	.	.	.	.	.	.
4	2	Sals	115	819	1	15	36	26	1.713	0.0658846	0.9422	.	1	0.57
4	2	Sals	198	820	1	4	65	7	0.65	0.0928571	0.4526	.	1	0.489
4	2	Sals	13	821	1	27	27	10	1.361	0.1361	0.4532	.	1	0.43
4	2	Sals	167	822	1	31	35	20	2.041	0.10205	0.3438	.	3	0.596
4	2	Sals	181	823	1	9	42	4	0.605	0.15125	0.1332	.	1	0.353
4	2	Sals	193	824	1	10	45	23	1.862	0.0809565	0.8082	.	1	0.543
4	2	Sals	173	826	1	.	.	.	.	.	.	.	.	.
4	2	Sals	137	827	1	14	36	12	1.105	0.0920833	0.4073	.	1	0.43
4	2	Sals	175	828	1	7	69	15	1.389	0.0926	0.9575	.	1	0.937
4	2	Sals	224	829	1	.	.	.	.	.	.	.	.	.
4	2	Sals	42	830	1	0	.	0	0	0	.	.	.	.
4	2	Sals	74	831	1	.	.	.	.	.	.	.	.	.
4	2	Sals	103	832	1	5	48	6	0.64	0.106667	0.1185	.	1	0.234
5	3	Naut	164	834	2	.	.	.	.	.	.	.	.	.
5	3	Naut	128	835	1	28	36	27	2.519	0.0932963	0.3344	.	3	0.449
5	3	Naut	117	836	2	.	.	.	.	.	.	.	.	.
5	3	Naut	55	837	2	7	45	6	0.628	0.104667	0.3181	.	1	0.424
5	3	Naut	151	838	2	.	.	.	.	.	.	.	.	.
5	3	Naut	19	839	1	6	62	8	1.138	0.14225	0.3762	.	1	0.355
5	3	Naut	62	840	1	.	.	.	.	.	.	.	.	.
5	3	Naut	137	841	1	8	44	18	1.883	0.104611	0.5709	.	1	0.379
5	3	Naut	163	843	2	.	.	.	.	.	.	.	.	.
5	3	Naut	226	844	1	.	.	.	.	.	.	.	.	.
5	3	Naut	197	845	2	.	.	.	.	.	.	.	.	.
5	3	Naut	131	846	2	7	45	6	0.506	0.0843333	0.1546	.	1	0.266
5	3	Naut	186	847	1	.	.	.	.	.	.	.	.	.
5	3	Naut	206	848	2	.	.	.	.	.	.	.	.	.
5	3	Naut	193	849	1	5	.	21	0.577	0.0274762	3.7212	.	1	0.78
5	3	Naut	104	850	2	.	.	.	.	.	.	.	.	.
5	3	Naut	88	851	1	10	33	5	0.338	0.0676	0.1296	.	1	0.28
5	3	Naut	210	852	2	.	.	.	.	.	.	.	.	.
5	3	Naut	11	853	2	20	31	4	0.551	0.13775	0.1965	.	1	0.385
5	3	Naut	37	854	1	19	35	23	2.74	0.11913	0.6069	.	1	0.31
5	3	Naut	42	855	2	.	.	.	.	.	.	.	.	.
5	3	Naut	192	856	2	.	.	.	.	.	.	.	.	.
5	3	Naut	159	857	1	25	32	28	2.148	0.0767143	0.6146	.	1	0.367
5	3	Naut	124	858	2	.	.	.	.	.	.	.	.	.
5	3	Naut	60	859	1	.	.	.	.	.	.	.	.	.
5	3	Naut	32	860	2	9	30	4	0.521	0.13025	0.0719	.	1	0.305
5	3	Naut	140	861	2	.	.	.	.	.	.	.	.	.
5	3	Naut	84	862	2	.	.	.	.	.	.	.	.	.
5	3	Naut	198	863	2	.	.	.	.	.	.	.	.	.
5	3	Naut	113	864	1	.	.	.	.	.	.	.	.	.
5	3	Naut	57	865	1	11	39	16	1.782	0.111375	0.4144	.	1	0.462
5	3	Naut	123	866	2	.	.	.	.	.	.	.	.	.
5	3	Naut	224	867	2	.	.	.	.	.	.	.	.	.
5	3	Naut	141	868	1	.	.	.	.	.	.	.	.	.
5	3	Naut	13	869	1	22	30	19	2.262	0.119053	0.505	.	1	0.504
5	3	Naut	218	870	1	20	37	20	2.652	0.1326	0.5301	.	1	0.618
5	3	Naut	116	871	1	.	.	.	.	.	.	.	.	.
5	3	Naut	179	872	1	21	32	9	0.869	0.0965556	0.406	.	1	0.426
5	3	Naut	43	873	2	.	.	.	.	.	.	.	.	.
5	3	Naut	173	874	1	.	.	.	.	.	.	.	.	.
5	3	Naut	77	875	2	.	.	.	.	.	.	.	.	.
5	3	Naut	72	876	1	17	34	13	1.116	0.0858462	0.2184	.	1	0.339
5	3	Naut	241	877	1	.	.	.	.	.	.	.	.	.
5	3	Naut	236	878	2	.	.	.	.	.	.	.	.	.
5	3	Naut	40	879	1	5	86	11	0.909	0.0826364	0.9878	.	1	0.758
5	3	Naut	187	880	2	.	.	.	.	.	.	.	.	.
5	3	Naut	157	881	1	4	59	5	0.313	0.0626	0.0915	.	1	0.323
5	3	Naut	207	882	2	.	.	.	.	.	.	.	.	.
5	3	Naut	234	883	1	12	33	11	0.95	0.0863636	0.3324	.	1	0.319
5	3	Naut	191	884	1	5	81	21	1.743	0.083	1.9764	.	1	0.667
5	3	Naut	36	885	2	.	.	.	.	.	.	.	.	.
5	3	Naut	202	886	1	.	.	.	.	.	.	.	.	.
5	3	Naut	5	887	2	.	.	.	.	.	.	.	.	.
5	3	Naut	136	888	1	.	.	.	.	.	.	.	.	.
5	3	Naut	79	889	1	16	32	13	1.678	0.129077	0.3713	.	1	0.482
5	3	Naut	3	890	1	33	33	17	2.27	0.133529	0.3807	.	1	0.544
5	3	Naut	35	892	1	16	35	14	1.933	0.138071	0.4445	.	1	0.374
5	3	Naut	105	893	1	.	.	.	.	.	.	.	.	.
5	3	Naut	139	894	1	.	.	.	.	.	.	.	.	.
5	3	Naut	81	895	2	.	.	.	.	.	.	.	.	.
5	3	Naut	228	896	2	.	.	.	.	.	.	.	.	.
5	3	Naut	225	897	1	.	.	.	.	.	.	.	.	.
5	3	Naut	181	898	2	7	52	2	0.373	0.1865	0.301	.	1	0.485
5	3	Naut	76	899	2	.	.	.	.	.	.	.	.	.
5	3	Naut	142	900	1	.	.	.	.	.	.	.	.	.
5	3	Naut	103	901	2	.	.	.	.	.	.	.	.	.
5	3	Naut	160	902	1	9	48	16	1.402	0.087625	0.4834	.	1	0.53
5	3	Naut	189	903	1	.	.	.	.	.	.	.	.	.
5	3	Naut	182	904	1	.	.	.	.	.	.	.	.	.
5	3	Naut	133	905	1	9	53	24	1.692	0.0705	1.8645	.	1	0.896
5	3	Naut	126	906	1	.	.	.	.	.	.	.	.	.
5	3	Naut	143	907	1	4	80	17	0.855	0.0502941	0.6917	.	1	0.546
5	3	Naut	21	908	1	13	34	16	0.893	0.0558125	0.3008	.	1	0.413
5	3	Naut	170	909	1	.	.	.	.	.	.	.	.	.
5	3	Naut	25	910	1	24	30	15	1.905	0.127	0.2182	.	1	0.339
5	3	Naut	212	911	1	.	.	.	.	.	.	.	.	.
5	3	Naut	168	912	1	13	34	11	1.233	0.112091	0.2451	.	1	0.368
5	3	Naut	220	913	1	.	.	.	.	.	.	.	.	.
5	3	Naut	215	914	1	.	.	.	.	.	.	.	.	.
5	3	Naut	24	915	2	.	.	.	.	.	.	.	.	.
5	3	Naut	110	916	2	.	.	.	.	.	.	.	.	.
5	3	Naut	120	917	2	13	37	3	0.171	0.057	0.3425	.	1	0.32
5	3	Naut	172	918	1	26	32	19	2.283	0.120158	0.4539	.	1	0.655
5	3	Naut	33	919	1	13	38	17	1.557	0.0915882	0.3105	.	2	0.34
5	3	Naut	232	920	1	5	79	2	0.147	0.0735	0.2269	.	1	0.392
5	3	Naut	67	921	2	.	.	.	.	.	.	.	.	.
5	3	Naut	7	922	2	12	35	4	0.374	0.0935	0.2468	.	1	0.409
5	3	Naut	161	923	1	.	.	.	.	.	.	.	.	.
5	3	Naut	190	924	1	6	95	3	0.101	0.0336667	0.613	.	2	0.32
5	3	Naut	73	925	2	.	.	.	.	.	.	.	.	.
5	3	Naut	154	926	1	.	.	.	.	.	.	.	.	.
5	3	Naut	231	927	1	.	.	.	.	.	.	.	.	.
5	3	Naut	211	928	2	.	.	.	.	.	.	.	.	.
5	3	Naut	34	929	2	18	30	3	0.41	0.136667	0.1118	.	1	0.419
5	3	Naut	75	930	2	.	.	.	.	.	.	.	.	.
5	3	Naut	171	931	2	.	.	.	.	.	.	.	.	.
5	3	Naut	29	932	1	23	38	16	0.985	0.0615625	0.185	.	1	0.429
5	3	Naut	90	933	1	31	33	10	1.369	0.1369	0.1629	.	3	0.386
5	3	Naut	51	934	2	.	.	.	.	.	.	.	.	.
5	3	Naut	158	935	2	.	.	.	.	.	.	.	.	.
5	3	Naut	78	936	2	.	.	.	.	.	.	.	.	.
5	3	Naut	70	937	1	16	37	7	1.045	0.149286	0.2127	.	1	0.41
5	3	Naut	54	938	1	23	33	21	2.091	0.0995714	0.3342	.	1	0.198
5	3	Naut	127	939	2	.	.	.	.	.	.	.	.	.
5	3	Naut	132	940	1	29	28	17	1.704	0.100235	0.204	.	2	0.195
5	3	Naut	10	941	1	13	61	27	2.007	0.0743333	0.9094	.	1	0.609
5	3	Naut	176	942	2	.	.	.	.	.	.	.	.	.
5	3	Naut	30	943	1	20	33	13	1.264	0.0972308	0.2169	.	2	0.56
5	3	Naut	156	944	2	.	.	.	.	.	.	.	.	.
5	3	Naut	66	945	1	26	41	33	2.069	0.062697	0.8469	.	2	0.875
5	3	Naut	155	946	1	25	29	15	1.886	0.125733	0.2472	.	1	0.296
5	3	Naut	114	947	1	.	.	.	.	.	.	.	.	.
5	3	Naut	130	949	1	25	35	19	1.437	0.0756316	0.2346	.	1	0.375
5	3	Naut	111	950	1	14	31	6	0.829	0.138167	0.1716	.	1	0.446
5	3	Naut	59	951	2	.	.	.	.	.	.	.	.	.
5	3	Naut	109	952	2	.	.	.	.	.	.	.	.	.
5	3	Naut	17	954	2	17	28	14	0.695	0.0496429	0.6099	.	1	0.497
5	3	Naut	209	955	1	.	.	.	.	.	.	.	.	.
5	3	Naut	65	956	2	.	.	.	.	.	.	.	.	.
5	3	Naut	125	957	2	11	36	4	0.111	0.02775	0.1007	.	1	0.254
5	3	Naut	205	958	2	.	.	.	.	.	.	.	.	.
5	3	Naut	56	959	2	.	.	.	.	.	.	.	.	.
5	3	Naut	239	960	1	.	.	.	.	.	.	.	.	.
5	3	Naut	152	961	1	6	74	13	1.008	0.0775385	0.3935	.	1	0.5
5	3	Naut	165	962	1	.	.	.	.	.	.	.	.	.
5	3	Naut	177	963	2	34	36	8	1.007	0.125875	0.3767	.	1	0.187
5	3	Naut	169	964	1	13	72	21	1.359	0.0647143	1.1814	.	4	0.698
5	3	Naut	166	965	2	.	.	.	.	.	.	.	.	.
5	3	Naut	115	966	1	8	50	14	0.871	0.0622143	0.4142	.	1	0.408
5	3	Naut	41	967	1	14	50	23	1.723	0.074913	0.6639	.	1	0.539
5	3	Naut	68	968	1	9	35	6	0.839	0.139833	0.1201	.	1	0.335
5	3	Naut	85	969	1	.	.	.	.	.	.	.	.	.
5	3	Naut	194	970	2	.	.	.	.	.	.	.	.	.
5	3	Naut	31	971	1	27	36	16	1.989	0.124313	0.3127	.	1	0.693
5	3	Naut	240	972	2	.	.	.	.	.	.	.	.	.
5	3	Naut	237	973	1	18	64	11	1.428	0.129818	1.3423	.	3	0.763
5	3	Naut	203	974	2	.	.	.	.	.	.	.	.	.
5	3	Naut	217	975	2	.	.	.	.	.	.	.	.	.
5	3	Naut	16	977	2	.	.	.	.	.	.	.	.	.
5	3	Naut	196	978	2	.	.	.	.	.	.	.	.	.
5	3	Naut	91	979	2	.	.	.	.	.	.	.	.	.
5	3	Naut	175	980	2	.	.	.	.	.	.	.	.	.
5	3	Naut	89	982	2	.	.	.	.	.	.	.	.	.
5	3	Naut	204	983	2	.	.	.	.	.	.	.	.	.
5	3	Naut	167	984	1	27	34	4	1.393	0.34825	0.1983	.	3	0.369
5	3	Naut	74	985	2	.	.	.	.	.	.	.	.	.
5	3	Naut	101	986	2	.	.	.	.	.	.	.	.	.
5	3	Naut	112	988	1	.	.	.	.	.	.	.	.	.
5	3	Naut	102	989	2	.	.	.	.	.	.	.	.	.
5	3	Naut	26	990	1	15	40	8	1.295	0.161875	0.2404	.	1	0.468
5	3	Naut	23	991	2	.	.	.	.	.	.	.	.	.
5	3	Naut	12	992	1	12	74	14	1.073	0.0766429	0.7586	.	1	0.977
5	3	Naut	180	993	1	23	35	16	1.939	0.121188	0.2501	.	2	0.74
5	3	Naut	162	994	1	27	31	13	1.403	0.107923	0.245	.	1	0.543
5	3	Naut	63	995	2	.	.	.	.	.	.	.	.	.
5	3	Naut	38	996	2	25	29	6	0.824	0.137333	0.1348	.	1	0.443
5	3	Naut	184	997	1	.	.	.	.	.	.	.	.	.
5	3	Naut	22	998	1	38	34	22	2.675	0.121591	0.4879	.	1	0.809
5	3	Naut	52	999	1	15	44	13	1.362	0.104769	0.3518	.	1	0.594
5	3	Naut	242	1000	1	.	.	.	.	.	.	.	.	.
5	3	Naut	4	1001	1	15	39	16	2.03	0.126875	0.4502	.	1	0.846
5	3	Naut	213	1002	1	7	.	8	0.811	0.101375	0.4637	.	2	0.409
5	3	Naut	195	1003	2	.	.	.	.	.	.	.	.	.
5	3	Naut	129	1004	1	.	.	.	.	.	.	.	.	.
5	3	Naut	20	1005	2	19	28	4	0.768	0.192	0.1358	.	1	0.386
5	3	Naut	64	1006	2	.	.	.	.	.	.	.	.	.
5	3	Naut	86	1007	2	.	.	.	.	.	.	.	.	.
5	3	Naut	221	1008	2	.	.	.	.	.	.	.	.	.
5	3	Naut	122	1009	1	.	.	.	.	.	.	.	.	.
5	3	Naut	82	1010	1	27	33	9	1.585	0.176111	0.29	.	1	0.727
5	3	Naut	6	1011	2	.	.	.	.	.	.	.	.	.
5	3	Naut	28	1012	1	24	33	9	1.586	0.176222	0.2987	.	1	0.43
5	3	Naut	71	1014	2	.	.	.	.	.	.	.	.	.
5	3	Naut	106	1015	2	.	.	.	.	.	.	.	.	.
5	3	Naut	27	1016	1	29	39	13	1.656	0.127385	0.2629	.	2	0.59
5	3	Naut	69	1017	1	10	49	17	1.291	0.0759412	1.1872	.	1	1.157
5	3	Naut	83	1018	2	.	.	.	.	.	.	.	.	.
5	3	Naut	174	1019	1	.	.	.	.	.	.	.	.	.
5	3	Naut	183	1020	1	19	41	15	1.483	0.0988667	0.5804	.	3	1.101
5	3	Naut	118	1021	2	.	.	.	.	.	.	.	.	.
5	3	Naut	214	1022	2	27	39	10	0.845	0.0845	0.6409	.	4	0.974
5	3	Naut	135	1023	1	.	.	.	.	.	.	.	.	.
5	3	Naut	245	1024	2	.	.	.	.	.	.	.	.	.
5	3	Naut	230	1025	1	6	83	14	1.106	0.079	1.8132	.	1	0.837
5	3	Naut	134	1026	1	14	39	21	1.326	0.0631429	0.3561	.	1	0.582
5	3	Naut	44	1027	1	37	33	13	2.011	0.154692	0.2861	.	4	0.518
5	3	Naut	201	1028	2	.	.	.	.	.	.	.	.	.
6	3	Sals	175	1030	2	.	.	.	.	.	.	.	.	.
6	3	Sals	117	1031	2	.	.	.	.	.	.	.	.	.
6	3	Sals	132	1032	1	31	31	17	1.383	0.0813529	0.2907	.	1	0.387
6	3	Sals	136	1033	2	8	40	4	0.457	0.11425	0.1362	.	1	0.299
6	3	Sals	162	1034	1	.	.	.	.	.	.	.	.	.
6	3	Sals	85	1035	2	2	.	0	0	0	.	.	.	.
6	3	Sals	31	1036	1	30	36	11	1.146	0.104182	0.2769	.	2	0.36
6	3	Sals	207	1037	2	.	.	.	.	.	.	.	.	.
6	3	Sals	129	1038	2	.	.	.	.	.	.	.	.	.
6	3	Sals	26	1039	1	22	33	13	1.884	0.144923	0.295	.	1	0.851
6	3	Sals	66	1040	1	24	37	31	2.97	0.0958065	0.6075	.	1	0.491
6	3	Sals	42	1041	2	12	32	10	1.015	0.1015	0.1729	.	1	0.339
6	3	Sals	28	1042	1	19	51	22	4.007	0.182136	1.6198	.	3	1.355
6	3	Sals	25	1043	1	7	50	14	1.622	0.115857	0.5191	.	1	0.47
6	3	Sals	55	1044	2	23	29	16	1.948	0.12175	0.4092	.	1	0.574
6	3	Sals	54	1045	2	.	.	.	.	.	.	.	.	.
6	3	Sals	33	1046	1	17	37	15	1.206	0.0804	0.3064	.	1	0.554
6	3	Sals	84	1048	2	.	.	.	.	.	.	.	.	.
6	3	Sals	176	1049	2	.	.	.	.	.	.	.	.	.
6	3	Sals	103	1050	2	8	35	5	0.455	0.091	0.1545	.	1	0.054
6	3	Sals	179	1051	1	28	30	44	3.487	0.07925	0.6745	.	1	0.563
6	3	Sals	177	1052	2	21	44	26	3.415	0.131346	1.0111	.	2	0.843
6	3	Sals	163	1053	1	7	75	13	0.808	0.0621538	0.5306	.	2	0.322
6	3	Sals	166	1055	1	.	.	.	.	.	.	.	.	.
6	3	Sals	23	1056	2	12	33	5	0.279	0.0558	0.2146	.	1	0.315
6	3	Sals	29	1058	1	25	36	38	2.69	0.0707895	0.49	.	1	0.734
6	3	Sals	156	1059	2	10	61	29	2.576	0.0888276	1.2446	.	4	0.711
6	3	Sals	209	1060	2	.	.	.	.	.	.	.	.	.
6	3	Sals	56	1061	2	.	.	.	.	.	.	.	.	.
6	3	Sals	3	1062	1	19	36	10	1.32	0.132	0.1919	.	1	0.612
6	3	Sals	116	1063	2	.	.	.	.	.	.	.	.	.
6	3	Sals	197	1064	2	17	.	30	2.139	0.0713	1.329	.	1	0.575
6	3	Sals	130	1065	1	19	35	29	1.611	0.0555517	1.0988	.	3	0.422
6	3	Sals	52	1066	2	22	29	12	1.259	0.104917	0.3456	.	1	0.484
6	3	Sals	154	1067	2	.	.	.	.	.	.	.	.	.
6	3	Sals	91	1068	2	15	36	6	0.789	0.1315	0.1582	.	1	0.462
6	3	Sals	186	1069	2	.	.	.	.	.	.	.	.	.
6	3	Sals	133	1070	2	.	.	.	.	.	.	.	.	.
6	3	Sals	105	1071	1	.	.	.	.	.	.	.	.	.
6	3	Sals	213	1072	2	.	.	.	.	.	.	.	.	.
6	3	Sals	159	1073	2	19	33	21	2.184	0.104	0.4853	.	1	0.385
6	3	Sals	16	1074	1	10	65	30	2.725	0.0908333	1.5771	.	1	1.636
6	3	Sals	22	1075	1	24	63	17	1.04	0.0611765	1.8925	.	4	1.309
6	3	Sals	167	1076	2	.	.	.	.	.	.	.	.	.
6	3	Sals	194	1077	2	9	42	11	1.352	0.122909	0.4243	.	1	0.416
6	3	Sals	212	1078	2	9	.	16	0.954	0.059625	1.1884	.	1	0.856
6	3	Sals	218	1079	2	.	.	.	.	.	.	.	.	.
6	3	Sals	37	1080	1	22	31	24	2.857	0.119042	0.5086	.	1	0.585
6	3	Sals	68	1081	1	14	32	9	1.098	0.122	0.2496	.	1	0.258
6	3	Sals	38	1082	1	34	32	17	1.73	0.101765	0.401	.	1	0.555
6	3	Sals	131	1083	2	31	56	25	3.149	0.12596	1.3151	.	1	0.677
6	3	Sals	182	1084	1	.	.	.	.	.	.	.	.	.
6	3	Sals	160	1086	1	5	71	20	1.082	0.0541	0.6224	.	1	0.434
6	3	Sals	140	1087	2	.	.	.	.	.	.	.	.	.
6	3	Sals	157	1088	2	.	.	.	.	.	.	.	.	.
6	3	Sals	210	1089	2	.	.	.	.	.	.	.	.	.
6	3	Sals	24	1090	1	16	31	9	0.69	0.0766667	0.2518	.	1	0.353
6	3	Sals	193	1091	1	6	.	28	1.218	0.0435	2.0579	.	1	0.641
6	3	Sals	83	1092	2	.	.	.	.	.	.	.	.	.
6	3	Sals	192	1093	2	0	.	.	.	.	.	.	.	.
6	3	Sals	13	1094	1	7	61	8	0.406	0.05075	0.8723	.	1	0.691
6	3	Sals	211	1095	2	14	46	11	1.423	0.129364	0.4868	.	1	0.537
6	3	Sals	161	1096	1	.	.	.	.	.	.	.	.	.
6	3	Sals	43	1097	2	.	.	.	.	.	.	.	.	.
6	3	Sals	237	1098	2	8	59	23	1.446	0.0628696	1.1779	.	2	1.161
6	3	Sals	7	1099	2	15	30	4	0.447	0.11175	0.1906	.	1	0.323
6	3	Sals	62	1100	2	.	.	.	.	.	.	.	.	.
6	3	Sals	11	1102	2	26	28	7	1.037	0.148143	0.263	.	1	0.223
6	3	Sals	151	1103	2	24	39	17	1.946	0.114471	0.4258	.	3	0.396
6	3	Sals	115	1104	2	.	.	.	.	.	.	.	.	.
6	3	Sals	6	1105	2	15	37	14	1.302	0.093	0.2763	.	1	.
6	3	Sals	139	1106	2	.	.	.	.	.	.	.	.	.
6	3	Sals	110	1107	2	.	.	.	.	.	.	.	.	.
6	3	Sals	10	1108	2	22	37	12	1.424	0.118667	0.2961	.	1	0.172
6	3	Sals	128	1109	1	20	58	16	1.411	0.0881875	0.6082	.	1	0.839
6	3	Sals	173	1110	2	.	.	.	.	.	.	.	.	.
6	3	Sals	41	1111	2	27	31	12	1.325	0.110417	0.3072	.	1	0.371
6	3	Sals	152	1112	2	.	.	.	.	.	.	.	.	.
6	3	Sals	137	1113	1	16	61	20	2.257	0.11285	1.0199	.	3	0.738
6	3	Sals	189	1114	2	.	.	.	.	.	.	.	.	.
6	3	Sals	191	1115	2	.	.	.	.	.	.	.	.	.
6	3	Sals	63	1116	2	18	29	7	0.0406	0.0058	0.1906	.	1	0.349
6	3	Sals	169	1117	2	35	34	7	0.644	0.092	0.2234	.	3	0.423
6	3	Sals	12	1118	2	.	.	.	.	.	.	.	.	.
6	3	Sals	205	1119	2	.	.	.	.	.	.	.	.	.
6	3	Sals	72	1120	1	21	33	22	1.74	0.0790909	0.245	.	1	0.338
6	3	Sals	183	1121	2	.	.	.	.	.	.	.	.	.
6	3	Sals	195	1122	2	.	.	.	.	.	.	.	.	.
6	3	Sals	70	1123	1	22	36	8	1.228	0.1535	0.203	.	1	0.479
6	3	Sals	174	1124	2	.	.	.	.	.	.	.	.	.
6	3	Sals	76	1125	2	.	.	.	.	.	.	.	.	.
6	3	Sals	32	1126	2	14	30	5	0.621	0.1242	0.1	.	1	0.238
6	3	Sals	86	1127	2	.	.	.	.	.	.	.	.	.
6	3	Sals	125	1128	2	9	30	2	0.083	0.0415	0.0533	.	1	0.358
6	3	Sals	113	1129	2	.	.	.	.	.	.	.	.	.
6	3	Sals	111	1130	2	18	30	5	0.965	0.193	0.1729	.	1	0.287
6	3	Sals	158	1131	2	.	.	.	.	.	.	.	.	.
6	3	Sals	242	1132	2	.	.	.	.	.	.	.	.	.
6	3	Sals	198	1133	2	.	.	.	.	.	.	.	.	.
6	3	Sals	164	1134	2	14	34	8	0.663	0.082875	0.2029	.	1	0.355
6	3	Sals	226	1136	2	.	.	.	.	.	.	.	.	.
6	3	Sals	19	1137	2	7	41	28	1.64	0.0585714	0.6725	.	1	0.191
6	3	Sals	67	1138	2	28	36	20	1.532	0.0766	0.6775	.	1	0.338
6	3	Sals	165	1139	2	.	.	.	.	.	.	.	.	.
6	3	Sals	203	1140	2	.	.	.	.	.	.	.	.	.
6	3	Sals	240	1141	2	19	57	24	1.911	0.079625	0.9531	.	3	0.493
6	3	Sals	201	1142	2	.	.	.	.	.	.	.	.	.
6	3	Sals	204	1143	2	24	.	12	1.799	0.149917	0.4261	.	1	0.374
6	3	Sals	184	1144	2	.	.	.	.	.	.	.	.	.
6	3	Sals	44	1145	1	10	57	10	1.52	0.152	0.6495	.	5	0.817
6	3	Sals	122	1146	2	.	.	.	.	.	.	.	.	.
6	3	Sals	168	1147	2	.	.	.	.	.	.	.	.	.
6	3	Sals	60	1148	2	.	.	.	.	.	.	.	.	.
6	3	Sals	104	1149	2	.	.	.	.	.	.	.	.	.
6	3	Sals	75	1150	2	.	.	.	.	.	.	.	.	.
6	3	Sals	134	1151	2	14	37	15	1.3552	0.0903467	0.4017	.	1	0.125
6	3	Sals	225	1152	2	.	.	.	.	.	.	.	.	.
6	3	Sals	228	1153	2	.	.	.	.	.	.	.	.	.
6	3	Sals	135	1154	1	.	.	.	.	.	.	.	.	.
6	3	Sals	181	1155	2	9	46	10	1.221	0.1221	0.5518	.	1	0.56
6	3	Sals	202	1156	1	5	66	16	1.197	0.0748125	0.4724	.	1	0.187
6	3	Sals	141	1157	2	.	.	.	.	.	.	.	.	.
6	3	Sals	59	1158	2	6	40	1	0.169	0.169	0.1045	.	1	0.284
6	3	Sals	236	1159	2	7	48	5	0.663	0.1326	0.4036	.	1	0.553
6	3	Sals	234	1160	2	28	56	18	1.611	0.0895	0.9757	.	3	0.883
6	3	Sals	73	1161	2	.	.	.	.	.	.	.	.	.
6	3	Sals	239	1162	2	19	40	17	2.421	0.142412	0.3708	.	1	0.451
6	3	Sals	196	1163	2	.	.	.	.	.	.	.	.	.
6	3	Sals	220	1164	1	.	.	.	.	.	.	.	.	.
6	3	Sals	20	1165	2	28	33	13	1.639	0.126077	0.5159	.	1	0.523
6	3	Sals	206	1166	2	.	.	.	.	.	.	.	.	.
6	3	Sals	88	1167	2	10	30	4	0.355	0.08875	0.1084	.	1	0.27
6	3	Sals	82	1168	2	21	30	12	1.484	0.123667	0.2382	.	1	0.303
6	3	Sals	190	1169	2	24	45	14	1.833	0.130929	0.5861	.	3	0.244
6	3	Sals	217	1170	2	.	.	.	.	.	.	.	.	.
6	3	Sals	245	1171	2	.	.	.	.	.	.	.	.	.
6	3	Sals	112	1172	2	.	.	.	.	.	.	.	.	.
6	3	Sals	36	1173	2	7	40	1	0.12	0.12	0.1186	.	1	0.322
6	3	Sals	4	1174	1	7	85	7	0.41	0.0585714	0.8483	.	1	0.532
6	3	Sals	30	1175	1	17	33	16	1.531	0.0956875	0.2049	.	1	0.405
6	3	Sals	232	1176	1	8	51	12	1.378	0.114833	0.5454	.	1	0.555
6	3	Sals	27	1177	1	25	36	12	1.145	0.0954167	0.2673	.	3	0.666
6	3	Sals	143	1178	1	.	.	.	.	.	.	.	.	.
6	3	Sals	74	1179	2	12	32	3	0.461	0.153667	0.0972	.	1	0.27
6	3	Sals	221	1180	2	.	.	.	.	.	.	.	.	.
6	3	Sals	171	1181	2	21	36	8	1.446	0.18075	0.4579	.	1	0.443
6	3	Sals	34	1182	1	7	48	1	0.012	0.012	0.1232	.	1	0.403
6	3	Sals	57	1183	2	15	31	5	0.757	0.1514	0.167	.	1	0.335
6	3	Sals	5	1184	2	5	.	5	0.32	0.064	0.1309	.	1	0.066
6	3	Sals	65	1186	2	.	.	.	.	.	.	.	.	.
6	3	Sals	123	1187	2	18	33	9	1.04	0.115556	0.2374	.	1	0.44
6	3	Sals	89	1188	2	.	.	.	.	.	.	.	.	.
6	3	Sals	180	1189	1	22	33	18	1.444	0.0802222	0.2473	.	1	0.806
6	3	Sals	114	1190	1	7	54	25	1.342	0.05368	1.4584	.	1	0.515
6	3	Sals	172	1191	1	14	34	12	1.314	0.1095	0.2317	.	1	0.341
6	3	Sals	81	1192	1	12	32	9	1.053	0.117	0.1911	.	1	0.405
6	3	Sals	79	1193	2	21	31	10	1.241	0.1241	0.3039	.	1	0.35
6	3	Sals	71	1194	2	.	.	.	.	.	.	.	.	.
6	3	Sals	170	1195	1	.	.	.	.	.	.	.	.	.
6	3	Sals	40	1196	2	.	.	.	.	.	.	.	.	.
6	3	Sals	215	1197	2	.	.	.	.	.	.	.	.	.
6	3	Sals	64	1198	2	14	28	4	0.661	0.16525	0.2249	.	1	0.306
6	3	Sals	109	1200	2	14	32	14	1.477	0.1055	0.4106	.	1	0.388
6	3	Sals	224	1201	2	8	62	16	0.591	0.0369375	1.2992	.	1	0.558
6	3	Sals	69	1202	1	17	37	9	1.38	0.153333	0.2383	.	1	0.214
6	3	Sals	127	1203	2	21	30	5	0.512	0.1024	0.213	.	1	0.407
6	3	Sals	90	1204	1	.	.	.	.	.	.	.	.	.
6	3	Sals	51	1205	2	.	.	.	.	.	.	.	.	.
6	3	Sals	124	1206	2	18	30	7	0.73	0.104286	0.1579	.	2	0.062
6	3	Sals	21	1207	1	22	34	28	1.711	0.0611071	0.2675	.	1	0.193
6	3	Sals	35	1208	1	9	44	11	1.15	0.104545	0.5332	.	1	0.534
6	3	Sals	126	1209	2	.	.	.	.	.	.	.	.	.
6	3	Sals	155	1211	2	.	.	.	.	.	.	.	.	.
6	3	Sals	106	1212	2	.	.	.	.	.	.	.	.	.
6	3	Sals	120	1213	2	14	32	6	0.41	0.0683333	0.2519	.	1	0.289
6	3	Sals	142	1214	1	.	.	.	.	.	.	.	.	.
6	3	Sals	17	1215	1	.	.	.	.	.	.	.	.	.
6	3	Sals	102	1216	.	.	.	.	.	.	.	.	.	.
6	3	Sals	231	1217	2	.	.	.	.	.	.	.	.	.
6	3	Sals	78	1218	2	.	.	.	.	.	.	.	.	.
6	3	Sals	187	1219	2	.	.	.	.	.	.	.	.	.
6	3	Sals	101	1220	1	.	.	.	.	.	.	.	.	.
6	3	Sals	77	1221	2	25	30	14	1.441	0.102929	0.4822	.	2	0.549
6	3	Sals	118	1222	2	.	.	.	.	.	.	.	.	.
6	3	Sals	214	1223	2	28	42	15	1.825	0.121667	0.5887	.	3	0.381
6	3	Sals	230	1224	1	.	.	.	.	.	.	.	.	.
7	4	Sals	241	1225	1	.	.	.	.	.	.	.	.	.
7	4	Naut	84	1226	2	.	.	.	.	.	.	.	.	.
7	4	Naut	224	1227	2	7	.	5	0.178	0.0356	0.9946	.	1	0.311
7	4	Naut	104	1228	2	.	.	.	.	.	.	.	.	.
7	4	Naut	220	1229	2	.	.	.	.	.	.	.	.	.
7	4	Naut	78	1230	2	9	32	5	0.061	0.0122	0.1029	.	1	0.251
7	4	Naut	27	1231	1	10	44	10	1.236	0.1236	0.2772	.	1	0.687
7	4	Naut	154	1232	2	.	.	.	.	.	.	.	.	.
7	4	Naut	113	1233	2	.	.	.	.	.	.	.	.	.
7	4	Naut	245	1234	2	.	.	.	.	.	.	.	.	.
7	4	Naut	155	1235	2	12	36	4	0.24	0.06	0.2394	.	1	0.606
7	4	Naut	124	1236	2	15	34	4	0.412	0.103	0.1424	.	1	0.573
7	4	Naut	212	1237	2	.	.	.	.	.	.	.	.	.
7	4	Naut	24	1238	2	.	.	.	.	.	.	.	.	.
7	4	Naut	162	1239	2	.	.	.	.	.	.	.	.	.
7	4	Naut	3	1240	1	14	43	30	3.115	0.103833	0.7982	.	2	0.93
7	4	Naut	204	1241	2	19	36	5	0.9	0.18	0.4231	.	1	0.49
7	4	Naut	192	1242	2	5	.	1	0.071	0.071	0.689	.	1	0.806
7	4	Naut	240	1243	2	15	40	3	0.475	0.158333	0.1429	.	1	0.483
7	4	Naut	193	1244	2	.	.	.	.	.	.	.	.	.
7	4	Naut	88	1245	2	7	30	5	0.141	0.0282	0.1031	.	1	0.26
7	4	Naut	38	1246	1	7	47	1	0.179	0.179	0.0771	.	1	0.371
7	4	Naut	215	1247	2	.	.	.	.	.	.	.	.	.
7	4	Naut	26	1248	1	21	39	8	1.248	0.156	0.3277	.	1	0.325
7	4	Naut	137	1249	1	.	.	.	.	.	.	.	.	.
7	4	Naut	25	1250	2	18	30	4	0.545	0.13625	0.0834	.	1	0.104
7	4	Naut	31	1251	1	19	32	9	1.203	0.133667	0.1731	.	1	0.34
7	4	Naut	63	1252	2	10	31	3	0.391	0.130333	0.2076	.	1	0.346
7	4	Naut	64	1253	2	21	29	13	1.467	0.112846	0.1994	.	1	0.152
7	4	Naut	213	1255	2	.	.	.	.	.	.	.	.	.
7	4	Naut	181	1256	2	.	.	.	.	.	.	.	.	.
7	4	Naut	201	1257	2	.	.	.	.	.	.	.	.	.
7	4	Naut	160	1258	2	23	40	8	1.034	0.12925	0.4241	.	1	0.282
7	4	Naut	68	1259	2	.	.	.	.	.	.	.	.	.
7	4	Naut	102	1260	2	.	.	.	.	.	.	.	.	.
7	4	Naut	74	1261	1	12	31	5	0.582	0.1164	0.1263	.	1	0.35
7	4	Naut	44	1263	2	29	29	1	0.067	0.067	0.1504	.	1	0.119
7	4	Naut	234	1264	1	8	87	10	0.535	0.0535	1.4099	.	2	0.719
7	4	Naut	105	1265	2	.	.	.	.	.	.	.	.	.
7	4	Naut	55	1266	2	23	30	10	1.045	0.1045	0.4382	.	1	0.45
7	4	Naut	211	1267	2	33	37	3	0.49	0.163333	0.4473	.	3	0.544
7	4	Naut	112	1268	2	.	.	.	.	.	.	.	.	.
7	4	Naut	198	1269	2	.	.	.	.	.	.	.	.	.
7	4	Naut	172	1271	2	.	.	.	.	.	.	.	.	.
7	4	Naut	241	1272	2	.	.	.	.	.	.	.	.	.
7	4	Naut	60	1273	2	15	32	5	0.295	0.059	0.282	.	1	0.348
7	4	Naut	169	1274	2	25	33	12	0.878	0.0731667	0.2641	.	1	0.176
7	4	Naut	171	1275	2	18	36	7	1.279	0.182714	0.3693	.	1	0.444
7	4	Naut	66	1276	2	13	31	9	1.019	0.113222	0.5591	.	1	0.377
7	4	Naut	228	1277	2	8	37	2	0.239	0.1195	0.4217	.	1	0.265
7	4	Naut	142	1278	2	.	.	.	.	.	.	.	.	.
7	4	Naut	159	1279	2	20	30	8	0.921	0.115125	0.3537	.	1	0.593
7	4	Naut	57	1280	2	24	29	4	0.748	0.187	0.2054	.	1	0.497
7	4	Naut	20	1281	2	.	.	.	.	.	.	.	.	.
7	4	Naut	157	1282	2	8	44	5	0.676	0.1352	0.0912	.	1	0.295
7	4	Naut	81	1283	1	9	39	11	1.099	0.0999091	0.292	.	1	0.498
7	4	Naut	156	1285	2	9	47	4	0.376	0.094	0.1088	.	2	0.471
7	4	Naut	135	1286	2	.	.	.	.	.	.	.	.	.
7	4	Naut	194	1287	2	12	51	5	0.887	0.1774	0.3466	.	2	0.345
7	4	Naut	239	1288	2	26	42	12	1.465	0.122083	0.5122	.	1	0.511
7	4	Naut	165	1289	2	.	.	.	.	.	.	.	.	.
7	4	Naut	5	1290	2	9	34	3	0.253	0.0843333	0.2039	.	1	0.357
7	4	Naut	143	1291	2	.	.	.	.	.	.	.	.	.
7	4	Naut	116	1292	2	.	.	.	.	.	.	.	.	.
7	4	Naut	6	1293	2	9	29	3	0.305	0.101667	0.0846	.	1	0.253
7	4	Naut	163	1294	2	13	31	2	0.277	0.1385	0.0937	.	1	0.316
7	4	Naut	37	1295	1	23	36	11	1.11	0.100909	0.2359	.	2	0.6136
7	4	Naut	125	1296	2	8	31	3	0.095	0.0316667	0.0549	.	1	0.3
7	4	Naut	179	1297	1	20	34	16	1.155	0.0721875	0.2431	.	1	0.47
7	4	Naut	103	1298	1	30	32	12	1.143	0.09525	0.1983	.	1	0.334
7	4	Naut	183	1299	2	15	44	8	1.18	0.1475	0.3274	.	2	0.381
7	4	Naut	4	1300	2	13	31	9	0.774	0.086	0.2622	.	1	0.342
7	4	Naut	117	1301	2	.	.	.	.	.	.	.	.	.
7	4	Naut	230	1302	2	.	.	.	.	.	.	.	.	.
7	4	Naut	91	1303	2	5	37	2	0.14	0.07	0.0413	.	1	0.287
7	4	Naut	126	1304	2	.	.	.	.	.	.	.	.	.
7	4	Naut	65	1305	2	.	.	.	.	.	.	.	.	.
7	4	Naut	191	1306	2	.	.	.	.	.	.	.	.	.
7	4	Naut	56	1308	1	7	60	13	1.659	0.127615	0.7681	.	3	1.213
7	4	Naut	134	1309	1	13	44	16	1.233	0.0770625	0.382	.	3	0.464
7	4	Naut	237	1310	2	40	40	8	0.94	0.1175	0.6208	.	4	0.76
7	4	Naut	141	1311	2	.	.	.	.	.	.	.	.	.
7	4	Naut	34	1312	1	17	35	16	1.424	0.089	0.2119	.	1	0.606
7	4	Naut	62	1313	2	15	30	12	0.523	0.0435833	0.2058	.	1	0.322
7	4	Naut	133	1314	2	.	.	.	.	.	.	.	.	.
7	4	Naut	129	1315	2	.	.	.	.	.	.	.	.	.
7	4	Naut	158	1316	2	.	.	.	.	.	.	.	.	.
7	4	Naut	28	1317	1	18	32	5	0.979	0.1958	0.1725	.	1	0.5
7	4	Naut	77	1318	1	16	33	6	0.872	0.145333	0.1364	.	1	0.187
7	4	Naut	110	1319	2	.	.	.	.	.	.	.	.	.
7	4	Naut	173	1321	2	.	.	.	.	.	.	.	.	.
7	4	Naut	83	1322	1	7	82	11	0.493	0.0448182	2.1288	.	4	1.814
7	4	Naut	221	1323	2	.	.	.	.	.	.	.	.	.
7	4	Naut	140	1324	2	.	.	.	.	.	.	.	.	.
7	4	Naut	127	1325	2	44	28	11	1.158	0.105273	0.2807	.	1	0.507
7	4	Naut	40	1326	2	.	.	.	.	.	.	.	.	.
7	4	Naut	205	1327	2	.	.	.	.	.	.	.	.	.
7	4	Naut	189	1328	2	.	.	.	.	.	.	.	.	.
7	4	Naut	71	1329	2	.	.	.	.	.	.	.	.	.
7	4	Naut	236	1330	2	.	.	.	.	.	.	.	.	.
7	4	Naut	187	1331	2	.	.	.	.	.	.	.	.	.
7	4	Naut	118	1332	2	14	31	7	0.617	0.0881429	0.2548	.	1	0.451
7	4	Naut	168	1333	2	8	38	8	0.949	0.118625	0.3594	.	1	0.416
7	4	Naut	106	1335	1	8	44	11	0.777	0.0706364	0.2906	.	1	0.698
7	4	Naut	90	1336	2	12	30	3	0.491	0.163667	0.0906	.	1	0.364
7	4	Naut	184	1337	1	.	.	.	.	.	.	.	.	.
7	4	Naut	22	1338	1	8	73	25	1.545	0.0618	1.7167	.	3	0.643
7	4	Naut	214	1339	2	23	35	7	0.858	0.122571	0.2691	.	2	0.836
7	4	Naut	167	1340	2	1	.	2	0.001	0.0005	0.1626	.	1	0.336
7	4	Naut	139	1341	2	.	.	.	.	.	.	.	.	.
7	4	Naut	111	1342	2	18	29	5	0.478	0.0956	0.8684	.	1	0.579
7	4	Naut	21	1343	2	17	30	5	0.203	0.0406	0.3307	.	1	0.366
7	4	Naut	226	1344	2	.	.	.	.	.	.	.	.	.
7	4	Naut	203	1345	2	.	.	.	.	.	.	.	.	.
7	4	Naut	225	1346	2	.	.	.	.	.	.	.	.	.
7	4	Naut	23	1347	2	12	33	6	0.317	0.0528333	0.1966	.	1	0.225
7	4	Naut	132	1348	2	15	30	5	0.569	0.1138	0.1135	.	1	0.125
7	4	Naut	197	1349	2	19	39	6	0.666	0.111	0.3889	.	1	0.366
7	4	Naut	35	1350	1	19	28	8	1.109	0.138625	0.1728	.	1	0.408
7	4	Naut	17	1351	2	11	28	12	0.668	0.0556667	0.266	.	1	0.347
7	4	Naut	120	1352	2	9	54	11	0.741	0.0673636	0.4511	.	1	0.233
7	4	Naut	10	1353	2	24	30	9	1.045	0.116111	0.4494	.	1	0.363
7	4	Naut	43	1354	2	.	.	.	.	.	.	.	.	.
7	4	Naut	186	1355	2	18	38	7	0.812	0.116	0.3499	.	1	0.389
7	4	Naut	128	1356	2	30	32	10	0.751	0.0751	0.2229	.	1	0.426
7	4	Naut	85	1357	2	21	28	6	0.636	0.106	0.1662	.	1	0.347
7	4	Naut	207	1358	2	.	.	.	.	.	.	.	.	.
7	4	Naut	89	1359	2	.	.	.	.	.	.	.	.	.
7	4	Naut	166	1360	2	.	.	.	.	.	.	.	.	.
7	4	Naut	33	1361	1	18	38	13	1.632	0.125538	0.2451	.	2	0.533
7	4	Naut	30	1362	1	5	55	10	0.897	0.0897	0.2639	.	1	0.527
7	4	Naut	54	1363	2	8	44	6	0.791	0.131833	0.1826	.	1	0.345
7	4	Naut	180	1364	1	21	38	18	1.905	0.105833	0.2824	.	1	0.68
7	4	Naut	70	1365	1	11	37	6	0.984	0.164	0.2214	.	1	0.119
7	4	Naut	76	1366	1	12	33	9	1.013	0.112556	0.2623	.	1	0.423
7	4	Naut	231	1367	2	.	.	.	.	.	.	.	.	.
7	4	Naut	79	1368	1	18	43	13	1.731	0.133154	0.5499	.	2	0.787
7	4	Naut	12	1369	2	.	.	.	.	.	.	.	.	.
7	4	Naut	242	1370	2	25	43	6	0.534	0.089	0.4471	.	3	0.611
7	4	Naut	7	1371	2	16	28	6	0.676	0.112667	0.1503	.	1	0.077
7	4	Naut	195	1372	2	.	.	.	.	.	.	.	.	.
7	4	Naut	206	1373	2	14	42	12	1.09	0.0908333	0.454	.	1	0.239
7	4	Naut	210	1374	2	.	.	.	.	.	.	.	.	.
7	4	Naut	161	1375	2	.	.	.	.	.	.	.	.	.
7	4	Naut	29	1376	1	21	40	17	1.24	0.0729412	0.3947	.	2	0.92
7	4	Naut	101	1377	2	16	34	3	0.415	0.138333	0.1296	.	1	0.343
7	4	Naut	123	1379	2	15	31	9	1.068	0.118667	0.3977	.	1	0.486
7	4	Naut	19	1380	1	8	49	10	1.187	0.1187	0.4854	.	1	0.442
7	4	Naut	164	1381	2	13	32	8	0.529	0.066125	0.1979	.	1	0.367
7	4	Naut	13	1382	1	10	51	11	1.233	0.112091	0.7548	.	1	0.436
7	4	Naut	152	1383	2	.	.	.	.	.	.	.	.	.
7	4	Naut	41	1384	2	22	30	9	0.98	0.108889	0.2464	.	1	0.406
7	4	Naut	52	1385	1	27	34	19	1.751	0.0921579	0.3027	.	2	0.589
7	4	Naut	136	1386	2	14	32	1	0.086	0.086	0.1686	.	1	0.073
7	4	Naut	16	1387	2	19	31	2	0.275	0.1375	0.1372	.	1	0.333
7	4	Naut	59	1388	2	.	.	.	.	.	.	.	.	.
7	4	Naut	73	1389	2	.	.	.	.	.	.	.	.	.
7	4	Naut	67	1390	2	25	30	13	1.351	0.103923	0.3979	.	1	0.144
7	4	Naut	122	1391	2	.	.	.	.	.	.	.	.	.
7	4	Naut	130	1392	2	17	32	14	1.291	0.0922143	0.4121	.	1	0.332
7	4	Naut	32	1393	2	12	67	0	0	0	0.0377	.	1	0.022
7	4	Naut	218	1394	2	28	57	12	1.324	0.110333	0.5803	.	3	0.764
7	4	Naut	202	1395	2	.	.	.	.	.	.	.	.	.
7	4	Naut	176	1396	2	.	.	.	.	.	.	.	.	.
7	4	Naut	86	1397	2	.	.	.	.	.	.	.	.	.
7	4	Naut	75	1398	1	10	38	15	1.393	0.0928667	0.5616	.	1	1.123
7	4	Naut	232	1399	2	15	61	11	1.833	0.166636	1.0581	.	3	0.82
7	4	Naut	69	1400	1	14	32	12	1.715	0.142917	0.2026	.	1	0.682
7	4	Naut	175	1401	2	.	.	.	.	.	.	.	.	.
7	4	Naut	72	1402	2	16	30	6	0.58	0.0966667	0.1415	.	1	0.145
7	4	Naut	217	1403	2	.	.	.	.	.	.	.	.	.
7	4	Naut	209	1404	2	.	.	.	.	.	.	.	.	.
7	4	Naut	196	1405	2	.	.	.	.	.	.	.	.	.
7	4	Naut	151	1406	2	28	32	6	0.765	0.1275	0.3341	.	2	0.459
7	4	Naut	36	1407	1	5	73	7	0.187	0.0267143	0.9315	.	1	1.252
7	4	Naut	42	1408	2	12	30	6	0.404	0.0673333	0.1117	.	1	0.272
7	4	Naut	109	1409	2	17	34	13	1.311	0.100846	0.4113	.	2	0.59
7	4	Naut	131	1410	2	28	29	9	1.162	0.129111	0.3902	.	1	0.334
7	4	Naut	190	1411	2	16	43	6	0.807	0.1345	0.2861	.	1	0.529
7	4	Naut	82	1412	1	24	39	10	1.399	0.1399	0.32	.	2	0.596
7	4	Naut	115	1413	2	13	35	12	1.133	0.0944167	0.3431	.	1	0.165
7	4	Naut	51	1414	2	.	.	.	.	.	.	.	.	.
7	4	Naut	114	1415	2	.	.	.	.	.	.	.	.	.
7	4	Naut	174	1416	2	9	40	6	0.911	0.151833	0.2303	.	1	0.23
7	4	Naut	11	1417	2	19	28	5	0.668	0.1336	0.1365	.	1	0.041
7	4	Naut	170	1418	1	.	.	.	.	.	.	.	.	.
7	4	Naut	182	1419	2	.	.	.	.	.	.	.	.	.
7	4	Naut	177	1420	2	28	44	10	1.483	0.1483	0.3712	.	2	0.298
8	4	Sals	196	1422	2	.	.	.	.	.	.	.	.	.
8	4	Sals	210	1423	2	29	32	5	0.525	0.105	0.1973	.	1	0.345
8	4	Sals	102	1424	2	28	29	9	0.933	0.103667	0.4722	.	1	0.294
8	4	Sals	112	1426	2	23	30	7	0.794	0.113429	0.1572	.	1	0.416
8	4	Sals	213	1427	2	.	.	.	.	.	.	.	.	.
8	4	Sals	173	1429	2	.	.	.	.	.	.	.	.	.
8	4	Sals	23	1430	2	23	29	13	1.3	0.1	0.3994	.	1	.
8	4	Sals	140	1431	2	51	35	13	1.979	0.152231	0.6245	.	4	0.524
8	4	Sals	217	1432	2	.	.	1	0.192	0.192	0.2144	.	.	.
8	4	Sals	225	1433	2	.	.	.	.	.	.	.	.	.
8	4	Sals	13	1434	2	44	28	6	0.628	0.104667	0.5266	.	1	1.01
8	4	Sals	28	1435	1	36	34	12	2.339	0.194917	0.4191	.	1	0.629
8	4	Sals	170	1436	1	.	.	.	.	.	.	.	.	.
8	4	Sals	236	1437	2	14	39	8	1.168	0.146	0.4912	.	1	0.554
8	4	Sals	203	1438	2	9	48	6	0.98	0.163333	0.2168	.	1	0.346
8	4	Sals	17	1440	2	36	28	7	0.839	0.119857	0.2038	.	1	0.43
8	4	Sals	71	1441	2	21	29	4	0.291	0.07275	0.5297	.	1	0.553
8	4	Sals	63	1442	2	20	30	6	0.775	0.129167	0.3562	.	1	0.273
8	4	Sals	207	1443	2	19	32	9	1.22	0.135556	0.3792	.	1	0.562
8	4	Sals	171	1444	2	25	34	6	1.205	0.200833	0.2312	.	1	0.402
8	4	Sals	59	1445	2	25	30	9	0.9	0.1	0.2748	.	1	0.278
8	4	Sals	128	1446	2	32	31	8	0.83	0.10375	0.2398	.	1	0.305
8	4	Sals	186	1447	2	25	37	10	1.079	0.1079	0.3135	.	1	0.366
8	4	Sals	130	1448	2	10	33	8	0.591	0.073875	0.1748	.	1	0.272
8	4	Sals	89	1449	2	.	.	.	.	.	.	.	.	.
8	4	Sals	33	1450	2	28	29	14	1.286	0.0918571	0.2954	.	2	0.502
8	4	Sals	41	1451	2	33	31	10	1.122	0.1122	0.358	.	1	0.375
8	4	Sals	232	1452	2	.	.	.	.	.	.	.	.	.
8	4	Sals	66	1453	1	4	61	2	0.167	0.0835	0.1161	.	1	0.301
8	4	Sals	74	1454	2	16	31	8	0.83	0.10375	0.2146	.	1	0.351
8	4	Sals	118	1455	2	29	30	13	0.886	0.0681538	0.4191	.	1	0.369
8	4	Sals	110	1457	2	32	34	6	0.781	0.130167	0.5318	.	3	0.458
8	4	Sals	67	1458	2	21	31	10	0.978	0.0978	0.2666	.	1	0.103
8	4	Sals	35	1460	2	.	.	.	.	.	.	.	.	.
8	4	Sals	215	1461	2	.	.	.	.	.	.	.	.	.
8	4	Sals	202	1462	2	30	38	13	1.311	0.100846	0.3986	.	1	0.65
8	4	Sals	177	1463	1	11	42	12	1.199	0.0999167	0.4627	.	1	0.406
8	4	Sals	137	1464	2	.	.	.	.	.	.	.	.	.
8	4	Sals	3	1465	1	18	80	15	0.905	0.0603333	2.2137	.	1	0.613
8	4	Sals	231	1466	2	.	.	.	.	.	.	.	.	.
8	4	Sals	21	1467	2	27	29	9	0.915	0.101667	0.2258	.	1	0.43
8	4	Sals	156	1468	2	29	34	12	1.364	0.113667	0.3085	.	1	0.35
8	4	Sals	104	1469	2	19	29	6	0.821	0.136833	0.2267	.	1	0.383
8	4	Sals	84	1470	2	.	.	.	.	.	.	.	.	.
8	4	Sals	115	1471	2	13	29	8	0.691	0.086375	0.1657	.	1	0.313
8	4	Sals	65	1472	2	20	30	7	0.734	0.104857	0.0732	.	1	0.298
8	4	Sals	242	1473	2	.	.	.	.	.	.	.	.	.
8	4	Sals	54	1474	2	31	28	8	0.727	0.090875	0.3213	.	1	0.292
8	4	Sals	7	1475	2	20	30	5	0.261	0.0522	0.7898	.	1	1.064
8	4	Sals	103	1476	1	34	31	13	1.562	0.120154	0.2239	.	3	0.422
8	4	Sals	114	1477	2	14	35	8	0.732	0.0915	0.7651	.	1	0.885
8	4	Sals	40	1478	2	.	.	.	.	.	.	.	.	.
8	4	Sals	143	1479	2	.	.	.	.	.	.	.	.	.
8	4	Sals	214	1480	2	36	35	15	1.305	0.087	0.555	.	3	0.712
8	4	Sals	154	1481	1	3	67	7	0.662	0.0945714	0.3323	.	1	0.357
8	4	Sals	90	1482	1	25	34	14	1.692	0.120857	0.3561	.	2	0.307
8	4	Sals	30	1483	1	29	37	14	1.433	0.102357	0.3392	.	1	0.577
8	4	Sals	81	1484	2	30	31	6	0.66	0.11	0.4187	.	1	0.336
8	4	Sals	77	1485	2	.	.	.	.	.	.	.	.	.
8	4	Sals	82	1486	1	25	32	10	1.833	0.1833	0.4873	.	1	0.491
8	4	Sals	163	1487	2	26	30	4	0.685	0.17125	0.1657	.	1	0.323
8	4	Sals	57	1488	2	25	31	5	0.798	0.1596	0.2502	.	1	0.349
8	4	Sals	175	1489	2	.	.	.	.	.	.	.	.	.
8	4	Sals	190	1490	2	16	41	8	0.996	0.1245	0.2812	.	1	0.36
8	4	Sals	62	1491	2	37	29	10	0.848	0.0848	0.2875	.	1	0.214
8	4	Sals	37	1492	1	20	39	17	1.869	0.109941	0.5287	.	1	0.554
8	4	Sals	169	1493	2	32	33	11	1	0.0909091	0.2137	.	1	0.414
8	4	Sals	134	1494	2	21	33	8	0.74	0.0925	0.2968	.	1	0.165
8	4	Sals	136	1495	2	14	38	6	0.502	0.0836667	0.2642	.	1	0.252
8	4	Sals	192	1496	2	20	35	6	0.902	0.150333	0.501	.	1	0.638
8	4	Sals	230	1497	2	.	.	.	.	.	.	.	.	.
8	4	Sals	240	1498	2	25	40	11	1.316	0.119636	0.3957	.	1	0.295
8	4	Sals	168	1499	2	31	37	9	1	0.111111	0.3618	.	1	0.549
8	4	Sals	24	1501	2	13	35	5	0.652	0.1304	0.1318	.	1	0.241
8	4	Sals	142	1502	2	24	33	12	1.366	0.113833	0.3039	.	1	0.303
8	4	Sals	237	1503	2	31	51	6	0.772	0.128667	0.5735	.	4	0.304
8	4	Sals	43	1504	2	19	33	5	0.665	0.133	0.2881	.	1	0.431
8	4	Sals	151	1505	2	26	36	8	1.093	0.136625	0.3223	.	1	0.487
8	4	Sals	42	1506	2	23	31	9	0.887	0.0985556	0.265	.	1	0.285
8	4	Sals	117	1507	1	25	45	19	1.492	0.0785263	1.6451	.	3	1.111
8	4	Sals	201	1508	1	7	51	11	1.385	0.125909	0.7473	.	1	0.475
8	4	Sals	125	1509	1	6	91	17	1.051	0.0618235	1.1366	.	1	0.558
8	4	Sals	122	1510	2	11	33	11	1.09	0.0990909	0.2344	.	1	0.41
8	4	Sals	6	1511	1	11	57	5	0.486	0.0972	0.4513	.	1	0.433
8	4	Sals	26	1512	1	16	36	8	0.96	0.12	0.2211	.	1	0.502
8	4	Sals	191	1513	2	26	48	8	1.178	0.14725	0.6525	.	1	0.615
8	4	Sals	25	1514	1	8	47	8	0.628	0.0785	0.2978	.	1	0.348
8	4	Sals	152	1515	2	.	.	.	.	.	.	.	.	.
8	4	Sals	105	1516	2	40	29	8	0.756	0.0945	0.2922	.	1	0.444
8	4	Sals	44	1517	1	7	68	14	1.521	0.108643	0.6815	.	4	1.152
8	4	Sals	101	1518	2	20	35	6	0.652	0.108667	0.362	.	1	0.442
8	4	Sals	176	1519	2	.	.	.	.	.	.	.	.	.
8	4	Sals	86	1520	2	.	.	.	.	.	.	.	.	.
8	4	Sals	16	1521	2	12	30	3	0.386	0.128667	0.1888	.	1	0.311
8	4	Sals	161	1522	2	20	35	7	1.017	0.145286	0.3626	.	1	0.38
8	4	Sals	79	1523	2	34	30	6	0.812	0.135333	0.3471	.	1	0.119
8	4	Sals	51	1524	2	22	30	6	0.497	0.0828333	0.1214	.	1	0.302
8	4	Sals	5	1525	2	31	29	10	0.923	0.0923	0.3649	.	1	0.326
8	4	Sals	141	1526	2	17	33	5	0.49	0.098	0.2816	.	1	0.381
8	4	Sals	139	1528	2	31	34	8	0.994	0.12425	0.3831	.	3	0.431
8	4	Sals	56	1529	2	.	.	.	.	.	.	.	.	.
8	4	Sals	228	1530	2	.	.	.	.	.	.	.	.	.
8	4	Sals	69	1531	1	13	46	9	1.148	0.127556	0.5275	.	1	0.724
8	4	Sals	245	1532	2	6	.	11	0.199	0.0180909	0.5054	.	1	0.484
8	4	Sals	204	1533	2	33	34	11	1.328	0.120727	0.4751	.	1	0.601
8	4	Sals	181	1534	2	19	35	5	0.751	0.1502	0.215	.	1	0.311
8	4	Sals	11	1535	2	21	29	4	0.439	0.10975	0.3284	.	1	0.477
8	4	Sals	234	1536	2	24	6	21	1.429	0.0680476	0.7552	.	3	0.681
8	4	Sals	166	1537	2	29	33	8	1.027	0.128375	0.3564	.	2	0.443
8	4	Sals	198	1538	2	30	48	18	1.461	0.0811667	0.5699	.	4	0.457
8	4	Sals	218	1539	1	9	61	12	1.201	0.100083	0.7446	.	1	0.579
8	4	Sals	239	1540	2	11	41	11	1.237	0.112455	0.1856	.	1	0.519
8	4	Sals	91	1541	2	35	31	8	0.81	0.10125	0.5293	.	1	0.577
8	4	Sals	209	1542	2	22	34	27	2.179	0.0807037	0.6979	.	1	0.839
8	4	Sals	22	1543	2	46	29	19	2.008	0.105684	0.7413	.	1	0.643
8	4	Sals	159	1544	1	23	.	18	1.592	0.0884444	0.324	.	1	0.385
8	4	Sals	241	1545	2	.	.	.	.	.	.	.	.	.
8	4	Sals	10	1546	2	23	30	9	0.563	0.0625556	0.3326	.	2	0.343
8	4	Sals	172	1547	2	9	40	7	0.562	0.0802857	0.253	.	1	0.338
8	4	Sals	27	1548	2	34	30	11	0.881	0.0800909	0.5566	.	2	0.603
8	4	Sals	160	1549	2	10	39	9	0.594	0.066	0.2486	.	2	0.36
8	4	Sals	155	1550	2	19	33	11	1.204	0.109455	0.4125	.	1	0.403
8	4	Sals	183	1551	2	22	38	14	1.549	0.110643	0.8797	.	1	0.432
8	4	Sals	85	1552	2	29	31	2	0.336	0.168	0.1826	.	1	0.41
8	4	Sals	116	1553	2	19	31	7	0.527	0.0752857	0.1683	.	1	0.367
8	4	Sals	4	1554	2	14	34	9	0.464	0.0515556	0.3248	.	1	0.275
8	4	Sals	211	1555	2	30	41	15	2.172	0.1448	0.5842	.	3	0.061
8	4	Sals	127	1556	2	22	35	11	0.765	0.0695455	0.3137	.	1	0.365
8	4	Sals	29	1557	1	32	40	25	2.253	0.09012	0.4811	.	1	0.136
8	4	Sals	120	1558	2	20	31	14	1.111	0.0793571	0.6409	.	1	0.516
8	4	Sals	34	1559	1	25	40	20	1.82	0.091	0.394	.	1	0.771
8	4	Sals	212	1560	2	.	.	.	.	.	.	.	.	.
8	4	Sals	124	1561	1	7	53	15	0.674	0.0449333	0.3998	.	1	0.436
8	4	Sals	83	1562	2	.	.	.	.	.	.	.	.	.
8	4	Sals	206	1563	2	35	38	14	1.25	0.0892857	0.4314	.	4	0.373
8	4	Sals	32	1564	1	6	65	33	1.213	0.0367576	1.4736	.	1	0.945
8	4	Sals	12	1565	2	25	31	14	1.256	0.0897143	0.429	.	1	0.411
8	4	Sals	60	1566	2	.	.	.	.	.	.	.	.	.
8	4	Sals	187	1567	2	39	47	11	1.18	0.107273	0.5516	.	4	0.339
8	4	Sals	220	1568	2	33	40	12	1.6	0.133333	0.7664	.	1	0.884
8	4	Sals	167	1569	2	22	37	12	1.31	0.109167	0.4485	.	2	0.562
8	4	Sals	174	1570	2	32	39	15	1.842	0.1228	0.5878	.	1	0.32
8	4	Sals	52	1571	1	3	79	1	0.022	0.022	0.3251	.	1	0.024
8	4	Sals	197	1572	2	35	39	22	1.87	0.085	0.7829	.	1	0.863
8	4	Sals	162	1573	2	.	.	.	.	.	.	.	.	.
8	4	Sals	75	1574	2	.	.	.	.	.	.	.	.	.
8	4	Sals	31	1575	1	12	48	11	0.734	0.0667273	0.4528	.	2	0.409
8	4	Sals	180	1576	1	12	42	20	1.488	0.0744	0.3835	.	1	0.737
8	4	Sals	194	1577	1	5	46	6	0.601	0.100167	0.2298	.	1	0.304
8	4	Sals	182	1578	2	.	.	.	.	.	.	.	.	.
8	4	Sals	158	1579	2	12	41	15	1.757	0.117133	0.4917	.	1	0.824
8	4	Sals	76	1580	2	17	32	4	1.456	0.364	0.33	.	1	0.658
8	4	Sals	157	1581	2	18	35	11	1.959	0.178091	0.3443	.	1	0.145
8	4	Sals	20	1583	2	25	32	8	0.56	0.07	0.497	.	1	0.291
8	4	Sals	126	1584	2	29	31	11	1.379	0.125364	0.3318	.	1	0.819
8	4	Sals	179	1585	2	21	44	27	1.341	0.0496667	1.5263	.	2	1.13
8	4	Sals	123	1586	2	32	31	10	1.13	0.113	0.343	.	1	0.619
8	4	Sals	226	1588	2	.	.	.	.	.	.	.	.	.
8	4	Sals	111	1589	1	24	27	6	0.454	0.0756667	0.4934	.	1	0.423
8	4	Sals	72	1590	1	19	33	21	1.517	0.0722381	0.6564	.	1	0.571
8	4	Sals	221	1591	2	21	38	11	1.13	0.102727	0.3708	.	1	0.197
8	4	Sals	64	1592	2	27	30	7	0.915	0.130714	0.4881	.	1	0.591
8	4	Sals	109	1593	2	23	31	13	1.052	0.0809231	0.5892	.	1	0.303
8	4	Sals	193	1594	2	.	.	.	.	.	.	.	.	.
8	4	Sals	133	1595	2	27	34	5	0.552	0.1104	0.3628	.	1	0.278
8	4	Sals	135	1596	2	.	.	.	.	.	.	.	.	.
8	4	Sals	224	1597	2	19	57	8	0.464	0.058	0.6737	.	1	0.985
8	4	Sals	131	1598	2	20	28	17	1.375	0.0808824	0.5426	.	1	0.523
8	4	Sals	19	1599	2	17	30	6	0.645	0.1075	0.1529	.	1	0.254
8	4	Sals	106	1600	2	13	34	22	1.242	0.0564545	0.6558	.	1	0.646
8	4	Sals	129	1601	2	15	32	7	0.635	0.0907143	0.298	.	1	0.349
8	4	Sals	55	1602	2	28	28	8	1.039	0.129875	0.2747	.	1	0.302
8	4	Sals	195	1603	2	7	38	3	0.216	0.072	0.1053	.	1	0.171
8	4	Sals	38	1604	1	28	35	10	1.348	0.1348	0.2597	.	1	0.382
8	4	Sals	132	1605	2	18	31	12	0.811	0.0675833	0.3976	.	1	0.407
8	4	Sals	165	1606	2	16	35	9	1.345	0.149444	0.3229	.	1	0.405
8	4	Sals	184	1607	2	8	48	8	0.755	0.094375	0.3707	.	1	0.44
8	4	Sals	113	1608	2	.	.	.	.	.	.	.	.	.
8	4	Sals	164	1609	2	20	32	2	0.196	0.098	0.2007	.	1	0.42
8	4	Sals	68	1610	2	34	30	4	0.579	0.14475	0.3109	.	1	0.251
8	4	Sals	189	1611	2	.	.	.	.	.	.	.	.	.
8	4	Sals	73	1612	2	26	32	6	1.028	0.171333	0.4678	.	1	0.594
8	4	Sals	36	1613	2	14	33	5	0.677	0.1354	0.2045	.	1	0.342
8	4	Sals	78	1614	2	16	30	5	0.289	0.0578	0.261	.	1	0.339
8	4	Sals	88	1615	2	21	31	2	0.265	0.1325	0.1238	.	1	0.322
8	4	Sals	70	1616	2	23	31	7	1.028	0.146857	0.2258	.	1	0.378
9	5	Naut	77	1618	2	20	32	14	1.081	0.0772143	0.314	.	1	0.395
9	5	Naut	110	1619	2	17	35	5	0.511	0.1022	0.2659	.	1	0.483
9	5	Naut	102	1620	2	.	.	.	.	.	.	.	.	.
9	5	Naut	78	1621	2	11	32	3	0.255	0.085	0.1167	.	1	0.284
9	5	Naut	139	1622	2	.	.	.	.	.	.	.	.	.
9	5	Naut	174	1623	1	19	36	14	1.142	0.0815714	0.3777	.	1	0.304
9	5	Naut	6	1624	2	12	33	9	0.365	0.0405556	0.3602	.	1	0.328
9	5	Naut	19	1625	2	17	31	4	0.318	0.0795	0.1409	.	1	0.276
9	5	Naut	86	1626	1	12	43	9	0.985	0.109444	0.1982	.	1	0.473
9	5	Naut	129	1627	2	9	40	5	0.532	0.1064	0.2337	.	1	0.308
9	5	Naut	83	1628	1	29	35	13	1.959	0.150692	0.3799	.	1	0.204
9	5	Naut	76	1629	2	28	30	11	1.243	0.113	0.5154	.	1	0.507
9	5	Naut	81	1631	1	10	34	6	0.335	0.0558333	0.2659	.	1	0.307
9	5	Naut	12	1633	2	27	32	8	1.505	0.188125	0.3144	.	1	0.456
9	5	Naut	112	1634	2	23	31	5	0.712	0.1424	0.4341	.	1	0.483
9	5	Naut	41	1635	1	19	45	27	2.45	0.0907407	0.7733	.	3	0.779
9	5	Naut	17	1636	2	21	30	11	0.598	0.0543636	0.6395	.	1	1.019
9	5	Naut	183	1637	2	8	48	7	0.97	0.138571	0.2315	.	1	0.761
9	5	Naut	177	1638	2	42	41	12	1.28	0.106667	0.5811	.	2	0.724
9	5	Naut	173	1639	2	.	.	.	.	.	.	.	.	.
9	5	Naut	215	1640	2	.	.	.	.	.	.	.	.	.
9	5	Naut	169	1641	2	23	39	12	1.202	0.100167	0.2908	.	2	0.319
9	5	Naut	55	1642	1	9	58	13	2.329	0.179154	0.9343	.	1	1.134
9	5	Naut	4	1643	1	24	32	15	1.824	0.1216	0.2649	.	1	0.271
9	5	Naut	27	1645	2	27	33	10	1.064	0.1064	0.3236	.	1	0.411
9	5	Naut	163	1646	1	21	32	7	0.759	0.108429	0.1449	.	1	0.396
9	5	Naut	164	1647	2	18	34	8	0.724	0.0905	0.2749	.	1	0.31
9	5	Naut	239	1648	1	9	71	15	1.446	0.0964	0.5916	.	1	0.502
9	5	Naut	109	1649	2	9	31	1	0.089	0.089	0.1363	.	1	0.316
9	5	Naut	5	1650	2	14	31	7	0.544	0.0777143	0.3503	.	1	0.439
9	5	Naut	103	1651	2	15	31	9	0.684	0.076	0.241	.	1	0.637
9	5	Naut	35	1652	1	6	71	15	0.777	0.0518	1.5649	.	1	1.438
9	5	Naut	230	1653	2	12	56	5	0.864	0.1728	1.2331	.	1	1.007
9	5	Naut	64	1654	1	19	35	6	0.878	0.146333	0.1503	.	1	0.296
9	5	Naut	189	1655	2	.	.	.	.	.	.	.	.	.
9	5	Naut	162	1656	2	.	.	.	.	.	.	.	.	.
9	5	Naut	44	1657	1	14	67	11	1.76	0.16	1.0075	.	4	0.991
9	5	Naut	221	1658	2	17	35	12	1.315	0.109583	0.2588	.	1	0.571
9	5	Naut	32	1659	2	13	.	0	0	0	0.0318	.	1	0.018
9	5	Naut	3	1660	2	22	33	5	0.671	0.1342	0.1969	.	1	0.376
9	5	Naut	65	1662	2	21	30	5	0.681	0.1362	0.1713	.	1	0.318
9	5	Naut	67	1663	2	21	32	11	0.685	0.0622727	0.2347	.	1	0.322
9	5	Naut	237	1664	2	32	46	11	1.083	0.0984545	0.6148	.	3	1.003
9	5	Naut	115	1665	2	18	32	8	0.555	0.069375	0.2977	.	1	0.316
9	5	Naut	127	1667	1	15	36	16	1.307	0.0816875	0.2827	.	1	0.404
9	5	Naut	209	1668	2	14	40	19	1.355	0.0713158	0.8802	.	1	1.075
9	5	Naut	218	1669	2	1	.	0	0	0	.	.	.	.
9	5	Naut	37	1670	2	33	30	9	1.249	0.138778	0.2543	.	2	0.586
9	5	Naut	114	1671	2	23	31	7	0.92	0.131429	0.425	.	1	0.743
9	5	Naut	23	1672	2	13	31	8	0.305	0.038125	0.2418	.	1	0.278
9	5	Naut	69	1673	2	18	32	5	0.552	0.1104	0.3211	.	1	0.371
9	5	Naut	124	1674	1	3	71	6	0.364	0.0606667	0.1916	.	1	0.382
9	5	Naut	122	1675	2	12	40	11	1.103	0.100273	0.2031	.	1	0.457
9	5	Naut	7	1677	1	17	34	10	1.073	0.1073	0.1777	.	1	0.301
9	5	Naut	38	1678	1	5	78	15	0.85	0.0566667	0.7278	.	1	0.639
9	5	Naut	73	1679	2	.	.	.	.	.	.	.	.	.
9	5	Naut	182	1680	1	5	54	1	0.174	0.174	0.171	.	1	0.393
9	5	Naut	168	1681	1	21	38	26	2.663	0.102423	0.6228	.	1	0.664
9	5	Naut	16	1682	2	10	30	3	0.328	0.109333	0.2287	.	1	0.369
9	5	Naut	234	1683	2	16	.	14	1.046	0.0747143	0.6296	.	2	0.99
9	5	Naut	228	1684	2	10	39	2	0.253	0.1265	0.1617	.	1	0.324
9	5	Naut	36	1685	1	18	38	11	1.215	0.110455	0.486	.	2	0.726
9	5	Naut	217	1686	2	.	.	.	.	.	.	.	.	.
9	5	Naut	155	1687	1	5	64	14	0.906	0.0647143	1.1517	.	1	0.376
9	5	Naut	51	1688	2	19	33	6	0.532	0.0886667	0.1357	.	1	0.344
9	5	Naut	197	1689	2	.	.	.	.	.	.	.	.	.
9	5	Naut	224	1690	2	19	50	14	0.821	0.0586429	0.7482	.	1	1.038
9	5	Naut	206	1692	2	6	.	1	0.103	0.103	0.0837	.	1	0.037
9	5	Naut	231	1693	2	14	59	14	1.265	0.0903571	0.5819	.	3	0.493
9	5	Naut	57	1694	1	11	40	6	0.65	0.108333	0.1089	.	1	0.386
9	5	Naut	13	1695	2	9	.	8	0.836	0.1045	0.4705	.	1	0.798
9	5	Naut	143	1696	2	.	.	.	.	.	.	.	.	.
9	5	Naut	70	1697	2	16	45	5	0.72	0.144	0.2947	.	2	0.283
9	5	Naut	170	1698	1	.	.	.	.	.	.	.	.	.
9	5	Naut	91	1699	2	24	31	5	0.586	0.1172	0.2608	.	1	0.298
9	5	Naut	152	1700	2	.	.	.	.	.	.	.	.	.
9	5	Naut	202	1701	2	.	.	.	.	.	.	.	.	.
9	5	Naut	90	1702	1	32	33	9	1.13	0.125556	0.2569	.	1	0.464
9	5	Naut	63	1703	2	17	33	2	0.277	0.1385	0.1103	.	1	0.3
9	5	Naut	68	1704	2	.	.	.	.	.	.	.	.	.
9	5	Naut	134	1705	2	18	36	17	1.123	0.0660588	0.4746	.	2	0.394
9	5	Naut	179	1706	1	30	28	24	1.782	0.07425	0.3755	.	1	0.602
9	5	Naut	161	1707	2	.	.	.	.	.	.	.	.	.
9	5	Naut	193	1708	2	.	.	.	.	.	.	.	.	.
9	5	Naut	59	1709	2	5	.	1	0.578	0.578	0.0237	.	1	0.029
9	5	Naut	191	1710	2	7	.	1	0.049	0.049	0.4936	.	1	0.508
9	5	Naut	132	1711	2	27	32	11	1.029	0.0935455	0.2058	.	1	0.3
9	5	Naut	180	1712	1	17	38	16	1.353	0.0845625	0.3259	.	1	0.486
9	5	Naut	52	1713	2	17	32	6	0.5	0.0833333	0.1345	.	1	0.311
9	5	Naut	136	1714	2	16	32	4	0.326	0.0815	0.3285	.	1	0.243
9	5	Naut	105	1715	2	29	29	10	0.885	0.0885	0.3058	.	1	0.348
9	5	Naut	172	1716	2	.	.	.	.	.	.	.	.	.
9	5	Naut	204	1717	1	9	56	16	2.049	0.128062	0.99	.	1	0.734
9	5	Naut	89	1718	2	.	.	.	.	.	.	.	.	.
9	5	Naut	54	1719	2	16	32	10	0.844	0.0844	0.1656	.	1	0.302
9	5	Naut	72	1720	2	23	33	8	0.656	0.082	0.1787	.	1	0.398
9	5	Naut	198	1721	2	20	60	32	1.567	0.0489687	2.0461	.	3	0.451
9	5	Naut	20	1722	2	17	31	5	0.474	0.0948	0.2189	.	1	0.407
9	5	Naut	22	1723	1	13	70	23	2.504	0.10887	1.8863	.	3	1.251
9	5	Naut	117	1724	2	.	.	.	.	.	.	.	.	.
9	5	Naut	111	1725	1	21	30	10	1.409	0.1409	0.3178	.	1	0.429
9	5	Naut	25	1726	1	35	30	12	1.298	0.108167	0.2775	.	1	0.46
9	5	Naut	212	1727	2	.	.	.	.	.	.	.	.	.
9	5	Naut	106	1728	2	.	.	.	.	.	.	.	.	.
9	5	Naut	29	1729	2	26	30	9	0.723	0.0803333	0.2193	.	1	0.375
9	5	Naut	74	1730	2	18	41	7	0.909	0.129857	0.4571	.	1	0.467
9	5	Naut	211	1731	2	38	41	14	1.417	0.101214	0.4806	.	2	0.758
9	5	Naut	190	1732	2	47	40	19	2.536	0.133474	0.9063	.	1	0.463
9	5	Naut	240	1733	1	6	54	8	0.982	0.12275	0.4724	.	1	0.394
9	5	Naut	141	1734	2	.	.	.	.	.	.	.	.	.
9	5	Naut	34	1735	1	9	47	15	1.503	0.1002	0.3423	250	1	0.713
9	5	Naut	159	1736	1	10	43	30	3.011	0.100367	0.8715	.	1	0.672
9	5	Naut	26	1737	2	13	30	2	0.296	0.148	0.2239	.	1	0.426
9	5	Naut	21	1738	2	21	31	9	0.888	0.0986667	0.2584	.	1	0.479
9	5	Naut	101	1739	2	23	31	7	0.733	0.104714	0.1931	.	1	0.408
9	5	Naut	187	1740	2	28	42	13	1.85	0.142308	0.3871	.	1	0.4
9	5	Naut	201	1741	2	20	36	9	1.267	0.140778	0.5168	.	3	0.317
9	5	Naut	126	1743	1	.	.	.	.	.	.	.	.	.
9	5	Naut	166	1744	2	8	45	1	0.159	0.159	0.1574	.	1	0.086
9	5	Naut	181	1745	1	18	32	5	0.648	0.1296	0.0971	.	1	0.336
9	5	Naut	241	1746	2	.	.	.	.	.	.	.	.	.
9	5	Naut	232	1747	2	15	55	13	1.813	0.139462	0.7464	.	2	0.883
9	5	Naut	236	1748	2	8	41	4	0.251	0.06275	0.2143	.	1	0.22
9	5	Naut	85	1749	2	16	32	3	0.442	0.147333	0.1256	.	1	0.231
9	5	Naut	113	1750	2	.	.	.	.	.	.	.	.	.
9	5	Naut	196	1751	2	.	.	.	.	.	.	.	.	.
9	5	Naut	133	1752	2	8	44	9	0.628	0.0697778	0.2148	.	1	0.251
9	5	Naut	207	1753	2	31	39	12	1.451	0.120917	0.4405	.	1	0.332
9	5	Naut	75	1754	2	.	.	.	.	.	.	.	.	.
9	5	Naut	62	1755	2	35	30	10	0.946	0.0946	0.2206	.	1	0.271
9	5	Naut	245	1756	2	23	39	6	0.837	0.1395	0.3605	.	1	0.417
9	5	Naut	171	1757	2	31	33	8	1.392	0.174	0.6561	.	1	0.54
9	5	Naut	30	1758	2	9	33	4	0.331	0.08275	0.0867	.	1	0.129
9	5	Naut	160	1759	2	17	46	10	0.522	0.0522	1.6285	.	2	1.149
9	5	Naut	242	1760	2	19	39	14	1.696	0.121143	0.3445	.	1	0.35
9	5	Naut	157	1761	1	0	53	6	0.741	0.1235	0.1485	.	1	0.377
9	5	Naut	186	1762	2	22	39	13	1.286	0.0989231	0.4345	.	1	0.293
9	5	Naut	116	1763	2	.	.	.	.	.	.	.	.	.
9	5	Naut	192	1764	2	.	.	.	.	.	.	.	.	.
9	5	Naut	130	1765	2	15	35	16	1.272	0.0795	0.3188	.	1	0.478
9	5	Naut	156	1766	2	36	32	13	1.339	0.103	0.6006	.	1	0.451
9	5	Naut	120	1767	2	19	31	7	0.754	0.107714	0.3297	.	1	0.383
9	5	Naut	31	1768	2	25	30	9	1.273	0.141444	0.2882	.	1	0.328
9	5	Naut	135	1769	2	.	.	.	.	.	.	.	.	.
9	5	Naut	28	1770	2	24	36	1	0.214	0.214	0.2944	.	2	0.431
9	5	Naut	140	1771	1	19	58	30	4.062	0.1354	2.0205	.	3	0.656
9	5	Naut	60	1772	2	27	30	10	0.913	0.0913	0.3026	.	1	0.368
9	5	Naut	176	1773	1	34	31	14	2.215	0.158214	0.3521	.	1	0.29
9	5	Naut	104	1774	2	27	29	6	0.776	0.129333	0.2209	.	1	0.223
9	5	Naut	175	1775	2	.	.	.	.	.	.	.	.	.
9	5	Naut	142	1776	2	30	32	11	1.483	0.134818	0.331	.	1	0.273
9	5	Naut	158	1777	2	23	46	13	1.469	0.113	0.402	.	3	0.642
9	5	Naut	10	1778	1	18	62	25	2.124	0.08496	1.0053	.	3	0.894
9	5	Naut	194	1779	2	12	.	21	2.729	0.129952	0.7307	.	2	0.857
9	5	Naut	79	1780	1	4	51	1	0.013	0.013	0.0611	.	1	0.023
9	5	Naut	167	1781	2	28	34	14	1.692	0.120857	0.4391	.	2	0.26
9	5	Naut	131	1782	2	22	31	6	0.894	0.149	0.189	.	1	0.359
9	5	Naut	24	1783	2	.	.	.	.	.	.	.	.	.
9	5	Naut	56	1784	2	.	.	.	.	.	.	.	.	.
9	5	Naut	11	1785	2	15	30	5	0.395	0.079	0.2715	.	1	0.255
9	5	Naut	154	1786	2	36	39	15	1.874	0.124933	0.7064	.	2	0.946
9	5	Naut	214	1787	2	39	35	14	1.026	0.0732857	0.9166	.	3	0.932
9	5	Naut	205	1788	2	.	.	.	.	.	.	.	.	.
9	5	Naut	66	1789	2	22	33	7	0.533	0.0761429	0.4717	.	1	0.169
9	5	Naut	123	1790	2	28	32	14	1.093	0.0780714	0.4014	.	1	0.448
9	5	Naut	213	1791	2	.	.	.	.	.	.	.	.	.
9	5	Naut	43	1792	2	.	.	.	.	.	.	.	.	.
9	5	Naut	165	1793	2	19	32	9	1.318	0.146444	0.3222	.	1	0.224
9	5	Naut	82	1794	1	30	32	13	2.335	0.179615	0.3409	.	2	0.577
9	5	Naut	203	1795	2	.	.	.	.	.	.	.	.	.
9	5	Naut	42	1796	2	21	32	10	0.823	0.0823	0.1725	.	1	0.299
9	5	Naut	137	1797	1	.	.	.	.	.	.	.	.	.
9	5	Naut	88	1798	1	12	35	7	0.644	0.092	0.2251	.	1	0.388
9	5	Naut	128	1799	1	5	49	13	0.826	0.0635385	0.3085	.	1	0.415
9	5	Naut	40	1800	2	.	.	.	.	.	.	.	.	.
9	5	Naut	195	1801	2	8	40	1	0.115	0.115	0.0699	.	1	0.311
9	5	Naut	210	1802	2	32	35	4	0.476	0.119	0.3722	.	1	0.461
9	5	Naut	118	1803	2	20	30	10	0.712	0.0712	0.5557	.	1	0.349
9	5	Naut	125	1804	2	8	32	3	0.175	0.0583333	0.0493	.	1	0.269
9	5	Naut	33	1805	1	6	86	16	1.656	0.1035	0.927	.	1	0.959
9	5	Naut	151	1806	2	38	35	9	1.361	0.151222	0.3065	.	3	0.571
9	5	Naut	225	1807	2	50	36	13	1.967	0.151308	0.6067	.	4	0.429
9	5	Naut	184	1808	2	.	.	.	.	.	.	.	.	.
9	5	Naut	71	1809	2	1	.	1	0.007	0.007	0.1533	.	1	0.385
9	5	Naut	220	1810	2	.	.	.	.	.	.	.	.	.
9	5	Naut	84	1811	1	20	37	21	1.635	0.0778571	0.2401	.	2	0.568
9	5	Naut	226	1812	2	32	31	8	1.237	0.154625	0.5001	.	1	0.245
10	5	Sals	60	1814	1	.	.	.	.	.	.	.	.	.
10	5	Sals	165	1815	1	14	39	16	1.485	0.0928125	0.3453	.	2	0.391
10	5	Sals	65	1817	1	23	31	7	1.069	0.152714	0.1962	.	1	0.579
10	5	Sals	164	1818	1	.	.	.	.	.	.	.	.	.
10	5	Sals	27	1819	2	22	32	8	1.12	0.14	0.2914	.	1	0.306
10	5	Sals	40	1820	1	48	34	29	4.257	0.146793	0.8476	.	1	1.119
10	5	Sals	37	1821	2	.	.	.	.	.	.	.	.	.
10	5	Sals	172	1822	1	19	34	12	1.614	0.1345	0.2913	.	1	0.454
10	5	Sals	197	1823	1	.	.	.	.	.	.	.	.	.
10	5	Sals	193	1824	1	14	80	32	1.497	0.0467813	3.2191	.	3	0.938
10	5	Sals	71	1825	1	13	40	28	1.285	0.0458929	.	.	.	.
10	5	Sals	6	1826	1	.	.	.	.	.	.	.	.	.
10	5	Sals	195	1827	1	.	.	.	.	.	.	.	.	.
10	5	Sals	31	1828	2	7	50	1	0.134	0.134	0.2051	.	1	0.237
10	5	Sals	112	1829	1	.	.	.	.	.	.	.	.	.
10	5	Sals	236	1830	1	.	.	.	.	.	.	.	.	.
10	5	Sals	129	1831	1	.	.	.	.	.	.	.	.	.
10	5	Sals	203	1832	1	.	.	.	.	.	.	.	.	.
10	5	Sals	171	1833	1	38	37	14	2.467	0.176214	0.6432	.	1	1.147
10	5	Sals	16	1834	1	10	58	11	1.047	0.0951818	0.9129	.	1	0.615
10	5	Sals	215	1835	1	.	.	.	.	.	.	.	.	.
10	5	Sals	84	1836	1	26	33	19	2.016	0.106105	0.3531	.	1	0.639
10	5	Sals	218	1837	1	27	46	21	3.108	0.148	1.2481	.	2	1.235
10	5	Sals	43	1838	1	.	.	.	.	.	.	.	.	.
10	5	Sals	73	1839	1	.	.	.	.	.	.	.	.	.
10	5	Sals	29	1840	2	30	30	9	0.74	0.0822222	0.1955	.	1	0.367
10	5	Sals	13	1841	1	9	43	13	1.51	0.116154	0.6305	.	1	0.468
10	5	Sals	51	1843	1	18	42	30	2.531	0.0843667	0.5458	.	1	0.682
10	5	Sals	117	1844	1	.	.	.	.	.	.	.	.	.
10	5	Sals	57	1845	1	20	36	10	1.229	0.1229	0.2236	.	1	0.499
10	5	Sals	194	1846	1	.	.	.	.	.	.	.	.	.
10	5	Sals	36	1847	1	10	81	19	1.255	0.0660526	2.4802	.	1	1.568
10	5	Sals	33	1849	2	.	.	.	.	.	.	.	.	.
10	5	Sals	154	1850	1	.	.	.	.	.	.	.	.	.
10	5	Sals	201	1851	1	.	.	.	.	.	.	.	.	.
10	5	Sals	67	1852	1	.	.	.	.	.	.	.	.	.
10	5	Sals	228	1853	1	.	.	.	.	.	.	.	.	.
10	5	Sals	152	1854	1	.	.	.	.	.	.	.	.	.
10	5	Sals	198	1855	1	.	.	.	.	.	.	.	.	.
10	5	Sals	118	1856	1	11	43	12	0.87	0.0725	1.0589	.	1	1.063
10	5	Sals	205	1857	1	.	.	.	.	.	.	.	.	.
10	5	Sals	130	1858	1	24	33	13	1.205	0.0926923	0.2513	.	2	0.625
10	5	Sals	75	1859	2	.	.	.	.	.	.	.	.	.
10	5	Sals	190	1860	1	15	43	11	1.509	0.137182	0.3839	.	2	0.848
10	5	Sals	128	1861	1	41	33	16	2.187	0.136687	0.2333	.	1	0.53
10	5	Sals	103	1862	1	.	.	.	.	.	.	.	.	.
10	5	Sals	52	1863	2	19	29	5	0.464	0.0928	0.4869	.	1	0.444
10	5	Sals	169	1864	1	8	82	30	1.692	0.0564	1.4938	.	1	1.22
10	5	Sals	82	1865	1	24	31	5	0.747	0.1494	0.165	.	2	0.536
10	5	Sals	79	1866	1	12	44	7	1.115	0.159286	0.249	.	1	0.567
10	5	Sals	109	1867	1	22	34	19	0.973	0.0512105	1.2986	.	2	0.542
10	5	Sals	41	1868	2	13	33	4	0.47	0.1175	0.0902	.	1	0.358
10	5	Sals	156	1869	1	.	.	.	.	.	.	.	.	.
10	5	Sals	114	1870	1	15	39	13	1.518	0.116769	1.4428	.	1	1.026
10	5	Sals	19	1871	1	10	30	3	0.361	0.120333	0.1458	.	1	0.378
10	5	Sals	242	1872	1	.	.	.	.	.	.	.	.	.
10	5	Sals	143	1873	1	.	.	.	.	.	.	.	.	.
10	5	Sals	186	1874	1	.	.	.	.	.	.	.	.	.
10	5	Sals	115	1875	1	9	45	19	1.666	0.0876842	0.7337	.	1	0.464
10	5	Sals	158	1876	1	9	54	20	2.373	0.11865	0.8315	.	3	0.512
10	5	Sals	25	1877	1	44	29	24	2.437	0.101542	0.3264	.	3	0.79
10	5	Sals	90	1878	1	15	42	16	1.908	0.11925	0.4386	.	1	0.457
10	5	Sals	175	1879	1	.	.	.	.	.	.	.	.	.
10	5	Sals	69	1880	2	9	46	10	1.299	0.1299	0.4929	.	1	0.824
10	5	Sals	83	1881	1	16	67	11	1.26	0.114545	2.3122	.	3	2.694
10	5	Sals	89	1882	1	6	78	0	0	0	4.0119	.	1	0.759
10	5	Sals	168	1883	2	.	.	.	.	.	.	.	.	.
10	5	Sals	173	1884	1	.	.	.	.	.	.	.	.	.
10	5	Sals	183	1886	1	29	34	17	1.744	0.102588	0.5019	.	3	0.921
10	5	Sals	134	1887	1	20	36	26	2.161	0.0831154	0.591	.	1	0.749
10	5	Sals	20	1888	1	25	36	16	2.162	0.135125	0.526	.	2	0.332
10	5	Sals	159	1889	1	26	30	13	1.328	0.102154	0.8766	.	1	0.982
10	5	Sals	135	1890	1	.	.	.	.	.	.	.	.	.
10	5	Sals	55	1891	1	.	.	.	.	.	.	.	.	.
10	5	Sals	54	1892	1	26	35	17	2.007	0.118059	0.3705	.	1	0.75
10	5	Sals	68	1893	1	14	36	9	1.186	0.131778	0.2186	.	1	0.493
10	5	Sals	17	1894	1	30	32	22	2.338	0.106273	0.3571	.	1	1.043
10	5	Sals	162	1895	1	26	36	10	1.376	0.1376	.	.	.	.
10	5	Sals	230	1896	1	8	77	14	1.047	0.0747857	1.8008	.	1	0.62
10	5	Sals	217	1897	1	.	.	.	.	.	.	.	.	.
10	5	Sals	122	1898	1	.	.	.	.	.	.	.	.	.
10	5	Sals	10	1899	1	24	35	14	1.597	0.114071	0.4822	.	1	0.756
10	5	Sals	104	1900	1	.	.	.	.	.	.	.	.	.
10	5	Sals	181	1901	1	18	30	7	0.915	0.130714	0.0842	.	1	0.365
10	5	Sals	5	1902	1	29	30	12	1.428	0.119	0.3246	.	1	0.132
10	5	Sals	139	1903	1	.	.	.	.	.	.	.	.	.
10	5	Sals	241	1904	1	.	.	.	.	.	.	.	.	.
10	5	Sals	86	1905	1	26	34	13	1.166	0.0896923	0.1463	.	2	0.504
10	5	Sals	174	1906	1	4	91	9	0.306	0.034	1.3101	.	1	0.787
10	5	Sals	125	1907	1	10	31	1	0.083	0.083	0.0697	.	1	0.03
10	5	Sals	23	1908	1	6	52	4	0.444	0.111	0.1929	.	1	0.42
10	5	Sals	24	1909	1	.	.	.	.	.	.	.	.	.
10	5	Sals	78	1910	1	.	.	.	.	.	.	.	.	.
10	5	Sals	196	1911	1	.	.	.	.	.	.	.	.	.
10	5	Sals	167	1912	1	19	35	11	1.043	0.0948182	0.196	.	1	0.314
10	5	Sals	202	1913	1	.	.	.	.	.	.	.	.	.
10	5	Sals	224	1914	1	.	.	.	.	.	.	.	.	.
10	5	Sals	220	1915	1	.	.	.	.	.	.	.	.	.
10	5	Sals	234	1916	1	25	32	12	1.277	0.106417	0.2772	.	1	0.472
10	5	Sals	123	1917	1	.	.	.	.	.	.	.	.	.
10	5	Sals	4	1918	1	9	40	4	0.555	0.13875	0.283	.	1	0.318
10	5	Sals	136	1919	1	.	.	.	.	.	.	.	.	.
10	5	Sals	21	1920	1	23	30	7	0.839	0.119857	0.1467	.	1	0.329
10	5	Sals	187	1921	2	.	.	.	.	.	.	.	.	.
10	5	Sals	63	1922	1	32	32	11	1.63	0.148182	0.3939	.	1	1.1332
10	5	Sals	76	1923	1	11	37	12	1.342	0.111833	0.3223	.	1	0.6176
10	5	Sals	231	1924	1	.	.	.	.	.	.	.	.	.
10	5	Sals	106	1925	1	7	.	0	0	0	0.2124	.	1	.
10	5	Sals	85	1926	1	.	.	.	.	.	.	.	.	.
10	5	Sals	206	1927	1	.	.	.	.	.	.	.	.	.
10	5	Sals	26	1928	1	9	.	12	1.061	0.0884167	1.598	.	1	0.829
10	5	Sals	32	1929	2	23	29	5	0.474	0.0948	0.1507	.	1	0.27
10	5	Sals	62	1930	1	24	36	15	1.441	0.0960667	0.2595	.	1	0.6695
10	5	Sals	64	1931	1	30	40	12	1.488	0.124	0.5238	.	3	0.8118
10	5	Sals	81	1932	1	14	34	13	1.687	0.129769	0.3104	.	2	0.4725
10	5	Sals	91	1933	1	.	.	.	.	.	.	.	.	.
10	5	Sals	140	1934	2	.	.	.	.	.	.	.	.	.
10	5	Sals	207	1935	2	.	.	.	.	.	.	.	.	.
10	5	Sals	239	1936	1	.	.	.	.	.	.	.	.	.
10	5	Sals	137	1937	1	18	30	13	1.799	0.138385	0.2088	.	1	0.274
10	5	Sals	232	1938	2	.	.	.	.	.	.	.	.	.
10	5	Sals	213	1939	1	.	.	.	.	.	.	.	.	.
10	5	Sals	126	1940	1	.	.	.	.	.	.	.	.	.
10	5	Sals	240	1941	1	.	.	.	.	.	.	.	.	.
10	5	Sals	142	1942	1	.	.	.	.	.	.	.	.	.
10	5	Sals	44	1943	1	34	35	8	1.321	0.165125	0.2582	.	1	0.9618
10	5	Sals	110	1944	1	.	.	.	.	.	.	.	.	.
10	5	Sals	155	1945	1	26	33	11	1.43	0.13	0.4506	.	1	0.354
10	5	Sals	132	1946	1	30	37	41	3.451	0.0841707	0.593	.	2	0.7703
10	5	Sals	113	1947	1	.	.	.	.	.	.	.	.	.
10	5	Sals	141	1948	1	8	48	4	0.528	0.132	1.0594	.	1	0.49
10	5	Sals	133	1949	1	27	36	14	1.937	0.138357	0.7136	.	1	0.7208
10	5	Sals	66	1950	1	19	46	24	2.018	0.0840833	0.7597	.	3	0.823
10	5	Sals	151	1952	1	.	.	.	.	.	.	.	.	.
10	5	Sals	192	1953	1	.	.	.	.	.	.	.	.	.
10	5	Sals	177	1954	1	30	35	18	2.262	0.125667	0.5526	.	3	0.721
10	5	Sals	101	1955	1	.	.	.	.	.	.	.	.	.
10	5	Sals	12	1956	1	10	45	6	1.102	0.183667	0.6941	.	1	0.4169
10	5	Sals	35	1957	2	.	.	.	.	.	.	.	.	.
10	5	Sals	7	1958	1	24	35	9	1.125	0.125	0.3996	.	1	0.314
10	5	Sals	28	1959	2	.	.	.	.	.	.	.	.	.
10	5	Sals	105	1960	1	.	.	.	.	.	.	.	.	.
10	5	Sals	120	1961	1	.	.	.	.	.	.	.	.	.
10	5	Sals	3	1962	1	25	32	14	2.126	0.151857	0.3621	.	1	0.2697
10	5	Sals	88	1963	1	7	34	4	0.374	0.0935	0.0586	.	1	0.323
10	5	Sals	131	1964	1	20	64	15	1.134	0.0756	1.3971	.	1	0.566
10	5	Sals	204	1965	1	.	.	.	.	.	.	.	.	.
10	5	Sals	72	1966	2	.	.	.	.	.	.	.	.	.
10	5	Sals	184	1967	1	.	.	.	.	.	.	.	.	.
10	5	Sals	56	1968	1	.	.	.	.	.	.	.	.	.
10	5	Sals	179	1971	1	24	31	13	1.119	0.0860769	0.294	.	1	0.598
10	5	Sals	191	1972	1	14	77	16	1.141	0.0713125	2.1357	.	4	0.829
10	5	Sals	70	1973	2	.	.	.	.	.	.	.	.	.
10	5	Sals	38	1974	2	.	.	.	.	.	.	.	.	.
10	5	Sals	161	1975	1	26	33	8	1.178	0.14725	0.2944	.	1	0.314
10	5	Sals	127	1976	2	.	.	.	.	.	.	.	.	.
10	5	Sals	226	1977	1	.	.	.	.	.	.	.	.	.
10	5	Sals	160	1978	1	14	46	9	0.994	0.110444	0.4335	.	2	0.2617
10	5	Sals	163	1979	1	10	36	6	0.877	0.146167	0.2	.	1	0.3754
10	5	Sals	182	1980	1	.	.	.	.	.	.	.	.	.
10	5	Sals	116	1981	1	.	.	.	.	.	.	.	.	.
10	5	Sals	102	1982	1	19	34	8	1.208	0.151	0.3965	.	1	0.3489
10	5	Sals	189	1983	1	.	.	.	.	.	.	.	.	.
10	5	Sals	221	1984	1	.	.	.	.	.	.	.	.	.
10	5	Sals	124	1985	2	.	.	.	.	.	.	.	.	.
10	5	Sals	59	1986	1	.	.	.	.	.	.	.	.	.
10	5	Sals	212	1987	1	.	.	.	.	.	.	.	.	.
10	5	Sals	170	1988	1	.	.	.	.	.	.	.	.	.
10	5	Sals	166	1989	1	19	34	8	1.267	0.158375	0.1916	.	1	0.5029
10	5	Sals	74	1991	2	.	.	.	.	.	.	.	.	.
10	5	Sals	245	1992	1	3	80	1	0.101	0.101	0.5226	.	1	0.5149
10	5	Sals	211	1993	1	7	65	8	0.774	0.09675	0.8171	.	1	0.453
10	5	Sals	237	1994	2	.	.	.	.	.	.	.	.	.
10	5	Sals	34	1995	1	20	39	10	1.47	0.147	0.2508	.	1	0.2722
10	5	Sals	30	1996	2	.	.	.	.	.	.	.	.	.
10	5	Sals	11	1997	1	.	.	.	.	.	.	.	.	.
10	5	Sals	225	1998	1	.	.	.	.	.	.	.	.	.
10	5	Sals	210	1999	1	.	.	.	.	.	.	.	.	.
10	5	Sals	111	2001	1	19	31	10	1.337	0.1337	0.2781	.	2	0.4715
10	5	Sals	157	2002	1	7	41	1	0.048	0.048	0.0849	.	1	0.2479
10	5	Sals	22	2003	1	29	64	9	1.281	0.142333	1.4524	.	1	0.708
10	5	Sals	42	2004	1	.	.	.	.	.	.	.	.	.
10	5	Sals	214	2005	1	.	.	.	.	.	.	.	.	.
10	5	Sals	77	2006	1	.	.	.	.	.	.	.	.	.
10	5	Sals	176	2007	1	.	.	.	.	.	.	.	.	.
10	5	Sals	209	2008	1	.	.	.	.	.	.	.	.	.
10	5	Sals	180	2009	1	22	33	19	1.666	0.0876842	0.248	.	1	0.8425
11	6	Naut	82	2011	2	.	.	.	.	.	.	.	.	.
11	6	Naut	226	2012	1	.	.	.	.	.	.	.	.	.
11	6	Naut	27	2013	2	25	33	6	0.782	0.130333	0.1205	.	1	0.4721
11	6	Naut	112	2014	1	.	.	.	.	.	.	.	.	.
11	6	Naut	215	2015	1	.	.	.	.	.	.	.	.	.
11	6	Naut	20	2016	2	.	.	.	.	.	.	.	.	.
11	6	Naut	182	2017	1	.	.	.	.	.	.	.	.	.
11	6	Naut	7	2018	1	19	32	8	1.413	0.176625	0.1457	.	1	0.516
11	6	Naut	214	2019	2	.	.	.	.	.	.	.	.	.
11	6	Naut	62	2020	1	15	38	13	1.333	0.102538	0.2158	.	1	0.3112
11	6	Naut	25	2021	1	13	46	9	1.261	0.140111	0.1883	.	2	0.403
11	6	Naut	10	2022	1	13	41	11	1.119	0.101727	0.3284	.	1	0.4516
11	6	Naut	42	2023	1	.	.	.	.	.	.	.	.	.
11	6	Naut	142	2024	1	.	.	.	.	.	.	.	.	.
11	6	Naut	111	2025	1	18	29	8	1.392	0.174	0.2754	.	1	0.0828
11	6	Naut	90	2026	2	22	31	7	1.059	0.151286	0.1778	.	1	0.3937
11	6	Naut	211	2027	2	.	.	.	.	.	.	.	.	.
11	6	Naut	71	2028	1	.	.	.	.	.	.	.	.	.
11	6	Naut	217	2030	1	.	.	.	.	.	.	.	.	.
11	6	Naut	207	2031	1	7	50	3	0.426	0.142	0.5215	.	1	0.614
11	6	Naut	171	2032	1	.	.	.	.	.	.	.	.	.
11	6	Naut	16	2033	2	.	.	.	.	.	.	.	.	.
11	6	Naut	155	2034	1	5	58	3	0.433	0.144333	0.2816	.	1	0.3109
11	6	Naut	83	2035	1	24	33	12	1.837	0.153083	0.2687	.	1	0.884
11	6	Naut	166	2036	1	9	53	2	0.301	0.1505	0.2224	.	2	0.403
11	6	Naut	74	2037	2	.	.	.	.	.	.	.	.	.
11	6	Naut	176	2038	1	.	.	.	.	.	.	.	.	.
11	6	Naut	44	2039	1	22	40	10	1.714	0.1714	0.2892	.	2	0.8017
11	6	Naut	109	2040	1	11	38	11	1.123	0.102091	0.3096	.	1	0.361
11	6	Naut	102	2041	1	.	.	.	.	.	.	.	.	.
11	6	Naut	159	2042	1	19	32	15	1.917	0.1278	0.2142	.	1	0.3487
11	6	Naut	60	2044	1	.	.	.	.	.	.	.	.	.
11	6	Naut	43	2045	1	14	67	13	1.208	0.0929231	1.0117	.	3	0.316
11	6	Naut	143	2046	1	.	.	.	.	.	.	.	.	.
11	6	Naut	38	2047	2	.	.	.	.	.	.	.	.	.
11	6	Naut	22	2048	1	16	72	3	0.289	0.0963333	1.3226	.	1	0.623
11	6	Naut	179	2049	1	24	29	11	1.052	0.0956364	0.1673	.	1	0.361
11	6	Naut	64	2050	2	.	.	.	.	.	.	.	.	.
11	6	Naut	116	2051	1	.	.	.	.	.	.	.	.	.
11	6	Naut	35	2052	1	14	39	10	1.397	0.1397	0.2488	.	1	0.5368
11	6	Naut	78	2053	1	.	.	.	.	.	.	.	.	.
11	6	Naut	165	2054	1	.	.	.	.	.	.	.	.	.
11	6	Naut	156	2055	1	.	.	.	.	.	.	.	.	.
11	6	Naut	239	2057	1	.	.	.	.	.	.	.	.	.
11	6	Naut	17	2058	2	.	.	.	.	.	.	.	.	.
11	6	Naut	162	2059	1	.	.	.	.	.	.	.	.	.
11	6	Naut	218	2060	2	.	.	.	.	.	.	.	.	.
11	6	Naut	128	2061	1	29	35	18	1.811	0.100611	0.214	.	3	0.1392
11	6	Naut	152	2062	1	.	.	.	.	.	.	.	.	.
11	6	Naut	157	2063	2	.	.	.	.	.	.	.	.	.
11	6	Naut	68	2064	1	11	37	7	0.781	0.111571	0.1157	.	1	0.448
11	6	Naut	196	2065	1	.	.	.	.	.	.	.	.	.
11	6	Naut	125	2066	2	.	.	.	.	.	.	.	.	.
11	6	Naut	105	2067	1	.	.	.	.	.	.	.	.	.
11	6	Naut	117	2068	2	.	.	.	.	.	.	.	.	.
11	6	Naut	240	2069	2	.	.	.	.	.	.	.	.	.
11	6	Naut	3	2070	1	9	.	0	0	0	0.7834	.	1	0.693
11	6	Naut	79	2071	2	.	.	.	.	.	.	.	.	.
11	6	Naut	40	2072	1	26	42	10	1.691	0.1691	0.2367	.	1	0.6226
11	6	Naut	30	2073	1	27	35	19	1.654	0.0870526	0.3228	.	1	1.0096
11	6	Naut	137	2074	1	.	.	.	.	.	.	.	.	.
11	6	Naut	130	2075	2	.	.	.	.	.	.	.	.	.
11	6	Naut	202	2076	1	.	.	.	.	.	.	.	.	.
11	6	Naut	113	2077	1	.	.	.	.	.	.	.	.	.
11	6	Naut	205	2078	1	.	.	.	.	.	.	.	.	.
11	6	Naut	120	2079	1	.	.	.	.	.	.	.	.	.
11	6	Naut	203	2080	1	.	.	.	.	.	.	.	.	.
11	6	Naut	72	2081	2	13	37	7	0.475	0.0678571	0.1479	.	1	0.059
11	6	Naut	241	2082	1	.	.	.	.	.	.	.	.	.
11	6	Naut	31	2083	2	14	41	4	0.434	0.1085	0.1743	.	1	0.516
11	6	Naut	41	2084	1	26	44	23	2.617	0.113783	0.4963	.	4	0.9617
11	6	Naut	234	2085	2	23	52	14	1.486	0.106143	1.1815	.	1	0.7133
11	6	Naut	154	2086	1	.	.	.	.	.	.	.	.	.
11	6	Naut	104	2087	1	.	.	.	.	.	.	.	.	.
11	6	Naut	52	2088	1	17	80	14	0.5824	0.0416	2.1103	.	1	2.0247
11	6	Naut	85	2089	1	.	.	.	.	.	.	.	.	.
11	6	Naut	122	2090	1	.	.	.	.	.	.	.	.	.
11	6	Naut	134	2091	2	.	.	.	.	.	.	.	.	.
11	6	Naut	242	2092	1	.	.	.	.	.	.	.	.	.
11	6	Naut	63	2093	1	11	36	4	0.479	0.11975	0.1031	.	1	0.3425
11	6	Naut	195	2094	1	.	.	.	.	.	.	.	.	.
11	6	Naut	4	2095	1	22	36	7	1.138	0.162571	0.1406	.	1	0.6235
11	6	Naut	110	2096	1	.	.	.	.	.	.	.	.	.
11	6	Naut	172	2098	1	.	.	.	.	.	.	.	.	.
11	6	Naut	129	2099	1	.	.	.	.	.	.	.	.	.
11	6	Naut	11	2100	1	.	.	.	.	.	.	.	.	.
11	6	Naut	206	2102	1	.	.	.	.	.	.	.	.	.
11	6	Naut	180	2103	1	19	43	15	1.589	0.105933	0.2977	.	3	0.9732
11	6	Naut	106	2104	2	.	.	.	.	.	.	.	.	.
11	6	Naut	5	2105	1	29	31	19	1.734	0.0912632	0.2935	.	1	0.481
11	6	Naut	32	2106	1	13	43	10	1.388	0.1388	0.3913	.	1	0.369
11	6	Naut	245	2107	1	.	.	.	.	.	.	.	.	.
11	6	Naut	23	2108	1	8	50	16	1.457	0.0910625	0.5836	.	1	0.746
11	6	Naut	184	2109	1	.	.	.	.	.	.	.	.	.
11	6	Naut	163	2110	1	16	34	11	1.38	0.125455	0.3154	.	1	0.494
11	6	Naut	86	2111	2	.	.	.	.	.	.	.	.	.
11	6	Naut	209	2112	1	.	.	.	.	.	.	.	.	.
11	6	Naut	139	2113	1	.	.	.	.	.	.	.	.	.
11	6	Naut	194	2114	2	.	.	.	.	.	.	.	.	.
11	6	Naut	164	2115	1	11	35	11	0.935	0.085	0.1803	.	1	0.291
11	6	Naut	135	2116	1	.	.	.	.	.	.	.	.	.
11	6	Naut	126	2117	1	13	38	12	1.434	0.1195	0.227	.	1	0.293
11	6	Naut	29	2118	2	34	31	12	0.645	0.05375	0.6876	.	1	0.8099
11	6	Naut	140	2119	1	34	36	12	1.887	0.15725	0.3442	.	3	0.604
11	6	Naut	91	2120	1	.	.	.	.	.	.	.	.	.
11	6	Naut	197	2121	1	.	.	.	.	.	.	.	.	.
11	6	Naut	225	2122	1	.	.	.	.	.	.	.	.	.
11	6	Naut	28	2123	1	7	50	11	1.521	0.138273	1.0423	.	1	1.429
11	6	Naut	158	2124	1	.	.	.	.	.	.	.	.	.
11	6	Naut	73	2125	1	.	.	.	.	.	.	.	.	.
11	6	Naut	169	2126	2	30	46	10	1.103	0.1103	0.4659	.	4	0.8883
11	6	Naut	161	2127	1	.	.	.	.	.	.	.	.	.
11	6	Naut	131	2128	1	18	63	12	1.387	0.115583	1.2633	.	1	0.404
11	6	Naut	174	2129	1	.	.	.	.	.	.	.	.	.
11	6	Naut	177	2130	1	17	44	19	2.257	0.118789	0.6905	.	2	0.448
11	6	Naut	21	2131	2	14	10	4	0.432	0.108	0.2246	.	1	0.3519
11	6	Naut	133	2132	1	.	.	.	.	.	.	.	.	.
11	6	Naut	221	2133	1	.	.	.	.	.	.	.	.	.
11	6	Naut	89	2134	2	.	.	.	.	.	.	.	.	.
11	6	Naut	173	2135	1	.	.	.	.	.	.	.	.	.
11	6	Naut	220	2136	1	.	.	.	.	.	.	.	.	.
11	6	Naut	75	2137	2	.	.	.	.	.	.	.	.	.
11	6	Naut	67	2138	1	.	.	.	.	.	.	.	.	.
11	6	Naut	114	2139	1	.	.	.	.	.	.	.	.	.
11	6	Naut	190	2140	2	7	64	6	0.806	0.134333	0.6368	.	1	0.8132
11	6	Naut	81	2141	2	.	.	.	.	.	.	.	.	.
11	6	Naut	37	2142	2	17	36	12	1.165	0.0970833	0.5742	.	1	0.3291
11	6	Naut	183	2143	1	14	48	13	1.978	0.152154	0.4079	.	2	0.5622
11	6	Naut	77	2144	2	.	.	.	.	.	.	.	.	.
11	6	Naut	26	2145	2	14	30	4	0.58	0.145	0.1059	.	1	0.2684
[truncated: 992 more rows]

## Sheet: Raw data - Controls
Bin	Block	Strain	Line	Tag	Plant set	Leaf number - 6 weeks	Days to flowering	Number of fruits	Fruit weight (g)	Avg fruit weight (g)	Shoot weight (g)	Number of nodules	Primary branch number	Root weight (g)
17	9	Control	44	1	1	1	.	.	.	.	0.0038	.	.	.
17	9	Control	111	2	2	1	.	.	.	.	0.0109	.	.	.
17	9	Control	218	3	2	1	.	.	.	.	0.0142	.	.	.
17	9	Control	44	4	2	1	.	.	.	.	0.0063	.	.	.
17	9	Control	125	5	2	1	.	.	.	.	0.0042	.	.	.
17	9	Control	230	6	2	1	.	.	.	.	0.0065	.	.	.
17	9	Control	114	7	1	1	.	.	.	.	0.0048	.	.	.
17	9	Control	735	8	2	1	.	.	.	.	0.0091	.	.	.
17	9	Control	218	9	2	.	.	.	.	.	.	.	.	.
17	9	Control	22	10	2	1	.	.	.	.	0.007	.	.	.
17	9	Control	25	11	2	1	.	.	.	.	0.0089	.	.	.
17	9	Control	193	12	2	.	.	.	.	.	.	.	.	.
17	9	Control	21	13	2	1	.	.	.	.	0.0045	.	.	.
17	9	Control	132	14	2	1	.	.	.	.	0.0058	.	.	.
17	9	Control	38	15	1	1	.	3	.	.	0.7473	1	.	.
17	9	Control	79	16	1	1	.	.	.	.	0.0556	.	.	.
17	9	Control	34	17	1	1	.	.	.	.	.	.	.	.
17	9	Control	153	18	2	1	.	.	.	.	0.004	.	.	.
17	9	Control	181	19	2	1	.	.	.	.	0.0083	.	.	.
17	9	Control	111	20	2	1	.	.	.	.	0.0053	.	.	.
17	9	Control	530	21	2	1	.	.	.	.	0.0029	.	.	.
17	9	Control	52	22	2	1	.	.	.	.	0.0069	.	.	.
17	9	Control	3	23	2	.	.	.	.	.	.	.	.	.
17	9	Control	155	24	2	1	.	.	.	.	.	.	.	.
17	9	Control	180	25	2	1	.	.	.	.	0.0012	.	.	.
17	9	Control	128	26	2	1	.	.	.	.	0.0032	.	.	.
17	9	Control	56	27	2	.	.	.	.	.	.	.	.	.
17	9	Control	81	28	1	1	.	.	.	.	0.007	.	.	.
17	9	Control	166	29	2	.	.	.	.	.	.	.	.	.
17	9	Control	122	30	2	1	.	.	.	.	0.0105	.	.	.
17	9	Control	62	31	2	.	.	.	.	.	.	.	.	.
17	9	Control	4	32	2	.	.	.	.	.	.	.	.	.
17	9	Control	187	33	1	.	.	.	.	.	.	.	.	.
17	9	Control	117	34	2	1	.	.	.	.	0.008	.	.	.
17	9	Control	10	35	2	.	.	.	.	.	.	.	.	.
17	9	Control	120	36	1	.	.	.	.	.	.	.	.	.
17	9	Control	201	37	1	.	.	.	.	.	.	.	.	.
17	9	Control	127	38	2	1	.	.	.	.	0.0107	.	.	.
17	9	Control	104	39	1	.	.	.	.	.	.	.	.	.
17	9	Control	137	40	1	.	.	.	.	.	.	.	.	.
17	9	Control	162	41	1	.	.	.	.	.	.	.	.	.
17	9	Control	209	42	2	1	.	.	.	.	0.0033	.	.	.
17	9	Control	213	43	2	.	.	.	.	.	.	.	.	.
17	9	Control	171	44	1	.	.	.	.	.	.	.	.	.
17	9	Control	124	45	1	.	.	.	.	.	.	.	.	.
17	9	Control	159	46	2	1	.	.	.	.	0.0078	.	.	.
17	9	Control	106	47	1	.	.	.	.	.	.	.	.	.
17	9	Control	152	48	2	1	.	.	.	.	0.0038	.	.	.
17	9	Control	103	49	2	.	.	.	.	.	.	.	.	.

## Sheet: Raw data - Parental lines
Bin	Block	Strain	Line	Tag	Plant set	Leaf number - 6 weeks	Flowering time	Number of fruit	Fruit weight (g)	Avg fruit weight (g)	Shoot weight (g)	Number of nodules	Nodule weight (mg)	Avg nodule weight (mg)	Primary branch number	Root weight (g)
1	1	Naut	530	142	1	24	38	34	2.2412	0.0659176	0.5606	106	2.543	#REF!	2	0.9115
1	1	Naut	530	192	1	3	67	7	0.37	0.0528571	0.1766	20	4.536	#REF!	1	0.4628
1	1	Naut	530	224	1	30	42	33	2.216	0.0671515	0.7485	97	2.94	#REF!	4	1.2529
1	1	Naut	530	225	1	30	36	31	2.716	0.0876129	0.4489	20	2.297	#REF!	4	0.1385
2	1	Sals	530	322	1	31	40	18	1.712	0.0951111	0.3022	44	2.729	#REF!	3	0.5979
2	1	Sals	530	346	1	20	41	30	2.503	0.0834333	0.6774	102	2.229	#REF!	1	0.5953
2	1	Sals	530	376	1	26	40	12	0.913	0.0760833	0.3207	39	1.608	#REF!	1	0.4508
2	1	Sals	530	399	1	27	39	30	2.432	0.0810667	0.7235	83	2.433	#REF!	4	0.5905
3	2	Naut	530	463	1	16	39	10	0.975	0.0975	0.1935	58	1.85	#REF!	1	0.4034
3	2	Naut	530	484	1	23	40	18	1.937	0.107611	0.3771	115	2.061	#REF!	1	0.6686
3	2	Naut	530	597	1	15	39	21	1.789	0.0851905	0.3986	124	2.624	#REF!	1	0.7097
3	2	Naut	530	605	1	25	40	18	1.826	0.101444	0.3692	67	2.692	#REF!	3	0.3085
4	2	Sals	530	696	1	25	40	18	1.622	0.0901111	0.2869	70	1.589	#REF!	1	0.6582
4	2	Sals	530	698	1	26	35	21	1.853	0.0882381	0.271	79	1.149	#REF!	1	0.859
4	2	Sals	530	770	1	33	38	16	1.374	0.085875	0.276	53	1.812	#REF!	1	0.4826
4	2	Sals	530	825	1	25	35	34	2.694	0.0792353	0.3805	122	1.658	#REF!	1	1.1465
5	3	Naut	530	976	1	24	38	16	1.498	0.093625	0.2623	63	2.35	#REF!	2	0.6991
5	3	Naut	530	981	1	32	39	25	2.47	0.0988	0.4617	74	2.116	#REF!	3	1.1718
5	3	Naut	530	987	1	14	48	20	1.824	0.0912	0.5241	61	3.512	#REF!	3	0.8796
5	3	Naut	530	1013	2	.	.	.	.	.	.	.	.	.		.
6	3	Sals	530	1057	1	24	26	25	1.959	0.07836	0.4871	73	1.577	#REF!	3	0.5809
6	3	Sals	530	1085	1	9	71	30	1.551	0.0517	0.8257	96	1.582	#REF!	2	0.7275
6	3	Sals	530	1135	1	33	36	40	3.282	0.08205	0.8173	138	1.897	#REF!	3	0.7754
6	3	Sals	530	1210	1	25	40	14	1.247	0.0890714	0.219	81	1.343	#REF!	3	0.6382
7	4	Naut	530	1254	2	17	.	16	0.989	0.0618125	0.7627	126	2.93	#REF!	1	0.9279
7	4	Naut	530	1262	1	18	41	19	1.477	0.0777368	0.3517	52	2.795	#REF!	1	0.6774
7	4	Naut	530	1284	1	24	42	14	1.235	0.0882143	0.2911	45	9.797	#REF!	3	0.5523
7	4	Naut	530	1334	2	20	53	12	1.301	0.108417	0.4332	65	4.181	#REF!	3	0.6032
8	4	Sals	530	1425	2	23	63	13	1.168	0.0898462	0.5793	77	2.132	#REF!	1	1.12153
8	4	Sals	530	1428	1	16	53	18	1.546	0.0858889	0.5517	60	2.683	#REF!	2	0.6067
8	4	Sals	530	1459	2	30	54	7	0.566	0.0808571	0.5162	108	2.255	#REF!	2	1.0249
8	4	Sals	530	1500	1	12	.	29	2.225	0.0767241	0.9868	93	2.301	#REF!	4	0.9036
9	5	Naut	530	1632	1	15	43	23	2.161	0.0939565	0.3873	46	5.153	#REF!	3	0.5607
9	5	Naut	530	1644	1	18	41	15	1.293	0.0862	0.2765	58	2.027	#REF!	3	0.7016
9	5	Naut	530	1676	1	23	45	17	1.058	0.0622353	0.4049	65	1.993	#REF!	3	0.6942
9	5	Naut	530	1691	1	24	44	28	2.073	0.0740357	0.5867	22	9.046	#REF!	1	0.3747
10	5	Sals	530	1816	1	32	36	34	3.036	0.0892941	0.556	62	4.333	#REF!	3	0.8611
10	5	Sals	530	1848	1	26	37	38	3.03	0.0797368	0.6603	86	1.743	#REF!	3	0.6207
10	5	Sals	530	1951	1	0	39	9	0.916	0.101778	0.2292	64	0.85	#REF!	3	0.6759
10	5	Sals	530	1990	1	27	38	9	0.844	0.0937778	0.2073	22	6.509	#REF!	3	0.5342
11	6	Naut	530	2029	1	15	45	15	1.331	0.0887333	0.2387	52	3.461	#REF!	3	0.4785
11	6	Naut	530	2101	2	24	.	25	1.06	0.0424	0.7602	123	2.908	#REF!	4	1.7419
11	6	Naut	530	2153	1	26	39	16	1.496	0.0935	0.2267	42	2.122	#REF!	3	0.4871
11	6	Naut	530	2177	1	22	44	19	1.844	0.0970526	0.2875	60	1.339	#REF!	3	0.6996
12	6	Sals	530	2206	1	28	40	15	1.479	0.0986	0.2489	72	1.944	#REF!	3	0.5015
12	6	Sals	530	2210	1	25	37	14	1.469	0.104929	0.1431	88	1.265	#REF!	3	0.7282
12	6	Sals	530	2268	1	23	42	15	1.382	0.0921333	0.3394	39	2.059	#REF!	3	0.3254
12	6	Sals	530	2368	1	24	44	23	1.821	0.0791739	0.5133	70	3.257	#REF!	3	0.7467
13	7	Naut	530	2405	1	23	39	16	1.391	0.0869375	0.328	74	1.748	#REF!	3	0.5256
13	7	Naut	530	2478	1	24	40	31	2.211	0.0713226	0.5203	151	2.113	#REF!	3	0.9499
13	7	Naut	530	2525	1	17	45	19	1.422	0.0748421	0.4966	94	2.419	#REF!	1	0.3954
13	7	Naut	530	2533	1	24	36	23	1.996	0.0867826	0.2655	85	2.113	#REF!	3	0.6827
14	7	Sals	530	2662	1	20	40	21	1.41	0.0671429	0.2437	47	2.578	#REF!	1	0.4718
14	7	Sals	530	2723	1	25	39	23	2.165	0.0941304	0.4323	206	2.203	#REF!	3	0.4751
14	7	Sals	530	2727	1	25	41	23	1.886	0.082	0.3137	54	1.294	#REF!	4	0.6661
14	7	Sals	530	2764	1	28	40	23	1.73	0.0752174	0.5057	71	1.865	#REF!	1	0.7366
15	8	Naut	530	2797	1	19	46	11	1.051	0.0955455	0.2807	50	4.382	#REF!	3	0.6027
15	8	Naut	530	2834	1	23	46	15	1.203	0.0802	0.364	89	3.328	#REF!	3	0.5798
15	8	Naut	530	2844	1	22	40	22	1.471	0.0668636	0.4336	68	2.501	#REF!	1	0.8445
15	8	Naut	530	2896	1	23	37	23	1.438	0.0625217	0.4508	105	1.836	#REF!	1	0.4843
16	8	Sals	530	3081	1	9	46	21	1.282	0.0610476	0.4703	54	3.849	#REF!	3	0.5816
16	8	Sals	530	3138	1	19	40	15	1.11	0.074	0.3603	57	2.02	#REF!	1	0.4104
16	8	Sals	530	3149	1	17	31	20	1.247	0.06235	0.414	42	6.382	#REF!	1	0.1832
16	8	Sals	530	3153	1	12	43	24	1.632	0.068	0.4232	40	3.404	#REF!	1	0.6267
1	1	Naut	735	61	1	19	32	7	1.042	0.148857	0.5533	180	1.69	#REF!	1	0.5873
1	1	Naut	735	115	1	17	34	13	1.774	0.136462	0.5275	77	0.974	#REF!	1	0.4394
1	1	Naut	735	173	1	14	32	7	0.723	0.103286	0.3354	49	1.486	#REF!	1	0.3604
1	1	Naut	735	237	1	23	31	10	1.315	0.1315	0.6584	185	0.954	#REF!	1	0.6358
2	1	Sals	735	273	1	19	35	8	0.883	0.110375	0.6749	81	4.35	#REF!	1	0.5746
2	1	Sals	735	299	1	22	32	11	1.629	0.148091	0.8903	108	1.052	#REF!	1	0.4121
2	1	Sals	735	396	1	16	36	9	1.389	0.154333	0.414	96	0.827	#REF!	1	0.596
2	1	Sals	735	437	1	25	37	20	2.478	0.1239	0.7496	271	0.832	#REF!	1	0.8839
3	2	Naut	735	458	1	21	38	16	1.844	0.11525	0.7145	348	1.346	#REF!	1	1.0446
3	2	Naut	735	523	1	14	32	11	1.327	0.120636	0.2523	117	0.507	#REF!	1	0.8053
3	2	Naut	735	581	1	14	37	10	1.13	0.113	0.7195	232	0.69	#REF!	1	0.5963
3	2	Naut	735	630	1	14	31	10	1.229	0.1229	0.3258	118	0.986	#REF!	1	0.4376
4	2	Sals	735	645	1	18	32	9	1.406	0.156222	0.3374	84	1.088	#REF!	1	0.3637
4	2	Sals	735	652	1	13	46	15	2.318	0.154533	1.2137	302	3.292	#REF!	1	0.8686
4	2	Sals	735	715	1	15	36	6	0.976	0.162667	0.3311	75	1.639	#REF!	1	0.5012
4	2	Sals	735	796	1	10	40	7	0.85	0.121429	0.5441	171	1.143	#REF!	1	0.7519
5	3	Naut	735	842	1	12	30	7	1.135	0.162143	0.5089	97	1.552	#REF!	1	0.3199
5	3	Naut	735	891	1	8	46	6	1.09	0.181667	0.3133	78	1.546	#REF!	1	0.4803
5	3	Naut	735	948	1	12	37	13	1.707	0.131308	0.5678	92	2.64	#REF!	1	0.7432
5	3	Naut	735	953	1	6	65	13	1.408	0.108308	0.695	139	1.477	#REF!	1	1.0374
6	3	Sals	735	1047	1	24	36	21	3.586	0.170762	1.0917	384	1.178	#REF!	1	0.7869
6	3	Sals	735	1054	1	17	33	11	1.254	0.114	0.2277	36	1.801	#REF!	1	0.5148
6	3	Sals	735	1185	1	14	33	6	0.859	0.143167	0.1671	42	0.965	#REF!	1	0.4427
6	3	Sals	735	1199	1	14	38	8	1.493	0.186625	0.3522	131	1.115	#REF!	1	0.6342
7	4	Naut	735	1270	1	6	61	7	1.233	0.176143	0.4813	135	1.07	#REF!	1	0.6893
7	4	Naut	735	1307	2	19	37	11	1.88	0.170909	0.6621	382	1.263	#REF!	1	0.757
7	4	Naut	735	1320	1	10	37	12	1.493	0.124417	0.5462	133	1.563	#REF!	1	1.2589
7	4	Naut	735	1378	1	8	67	16	1.676	0.10475	1.2226	511	1.552	#REF!	1	1.4298
8	4	Sals	735	1439	1	21	30	8	1.075	0.134375	0.1999	101	0.691	#REF!	1	0.6278
8	4	Sals	735	1527	1	16	35	7	0.955	0.136429	0.2157	93	1.011	#REF!	1	0.5746
8	4	Sals	735	1582	1	16	35	8	1.134	0.14175	0.3854	53	1.051	#REF!	1	0.3776
8	4	Sals	735	1587	1	15	42	15	2.209	0.147267	0.49	172	1.088	#REF!	1	0.5519
9	5	Naut	735	1630	2	23	37	9	1.315	0.146111	0.4804	108	0.746	#REF!	1	0.8708
9	5	Naut	735	1661	2	9	44	6	1.029	0.1715	0.2868	100	0.67	#REF!	1	0.6334
9	5	Naut	735	1666	1	12	33	8	0.9	0.1125	0.2804	65	0.935	#REF!	1	0.3407
9	5	Naut	735	1742	1	24	33	16	2.413	0.150812	0.4818	216	0.642	#REF!	1	0.4926
10	5	Sals	735	1842	1	16	29	9	1.658	0.184222	0.2875	68	1.408	#REF!	1	0.3622
10	5	Sals	735	1885	1	21	33	10	1.513	0.1513	0.2363	45	1.123	#REF!	1	0.4601
10	5	Sals	735	1969	1	23	35	4	0.873	0.21825	0.3397	118	1.212	#REF!	1	0.5583
10	5	Sals	735	1970	1	19	36	4	0.778	0.1945	0.2994	110	0.593	#REF!	1	0.3626
11	6	Naut	735	2043	1	19	31	4	0.977	0.24425	0.1791	139	0.604	#REF!	1	0.4381
11	6	Naut	735	2056	1	14	35	8	0.866	0.10825	0.1234	60	0.841	#REF!	1	0.4245
11	6	Naut	735	2097	1	13	32	5	0.86	0.172	0.125	82	1.058	#REF!	1	0.4624
11	6	Naut	735	2185	1	25	31	16	2.023	0.126438	0.5353	127	1.478	#REF!	1	0.3255
12	6	Sals	735	2264	2	19	37	5	0.748	0.1496	0.4286	222	0.919	#REF!	1	0.742
12	6	Sals	735	2294	2	15	41	2	0.371	0.1855	0.3225	.	1.044	.	1	0.5563
12	6	Sals	735	2396	2	16	36	2	0.413	0.2065	0.1951	104	0.415	#REF!	1	0.4604
12	6	Sals	735	2399	2	16	37	5	0.949	0.1898	0.3281	109	0.712	#REF!	1	0.4376
13	7	Naut	735	2403	1	16	32	12	0.833	0.0694167	0.4929	155	0.854	#REF!	1	0.5941
13	7	Naut	735	2421	1	18	32	8	1.032	0.129	0.3227	132	1.176	#REF!	1	0.5016
13	7	Naut	735	2463	1	20	30	11	1.235	0.112273	0.3773	102	1.109	#REF!	1	0.8426
13	7	Naut	735	2549	1	18	38	16	1.935	0.120938	1.0937	260	1.723	#REF!	1	1.0104
14	7	Sals	735	2644	1	11	39	11	1.949	0.177182	0.6466	187	1.025	#REF!	1	0.5081
14	7	Sals	735	2676	1	8	43	10	1.551	0.1551	0.7028	176	1.123	#REF!	1	0.5189
14	7	Sals	735	2707	1	12	36	9	1.402	0.155778	0.3185	125	1.194	#REF!	1	0.5699
14	7	Sals	735	2728	1	7	47	4	0.751	0.18775	0.3557	151	0.49	#REF!	1	0.4723
15	8	Naut	735	2822	1	25	37	19	2.786	0.146632	1.011	317	1.039	#REF!	1	0.7603
15	8	Naut	735	2836	1	20	33	6	0.911	0.151833	0.2536	130	1.015	#REF!	2	0.3889
15	8	Naut	735	2887	1	20	38	10	1.516	0.1516	0.5433	161	0.73	#REF!	1	1.0117
15	8	Naut	735	2977	1	24	30	14	2.169	0.154929	0.3559	161	0.852	#REF!	1	0.4363
16	8	Sals	735	2999	1	17	31	6	0.809	0.134833	0.3965	78	1.221	#REF!	1	0.3423
16	8	Sals	735	3026	1	13	32	4	0.737	0.18425	0.1828	36	1.348	#REF!	1	0.4393
16	8	Sals	735	3038	1	12	31	14	0.749	0.0535	0.461	79	2.107	#REF!	1	0.4845
16	8	Sals	735	3131	1	12	33	5	0.571	0.1142	0.1794	31	0.837	#REF!	1	0.3163
